# Supplementary material for: Cross-protective antibodies against common endemic respiratory viruses
Source: Nat Commun. 2023 Feb 13;14:798. doi: 10.1038/s41467-023-36459-3 (PMC9923667; doi:10.1038/s41467-023-36459-3)
Supplement: Supplementary file 4 — Source Data [file 41467_2023_36459_MOESM4_ESM.xlsx]

## Sheet: Fig. 1c
Plaque counts
2
53
50
37
49
44
53
39
45
48
25
50
46
41
48
35
32
37
33
47
33
54
55
41
51
49
45
37
52
33
51
39
40
54
41
53
44
52
55
44
39
56
40
62
43
30
39
53
49
56
50
51
46
40
47
32
47
39
50
51
63
61
55
43
66
56
63
45
73
59
59
60
35
52
50
52
64
51
47
50
48
36
59
56
34
46
59
50
46
46
58
45
46
63
48
49
50
49
50
47
27
52
42
42
29
31
43
32
40
38
57
41
58
47
44
46
40
44
53
49
54
44
65
44
50
62
45
42
34
49
51
55
36
50
34
41
31
37
43
47
51
40
47
35
43
41
34
56
38
33
42
50
40
46
33
42
42
38
29
58
58
44
38
56
39
47
36
37
46
49
44
70
62
43
47
60
41
45
46
57
16
45
55
39
51
46
40
49
38
67
42
37
50
38
42
39
43
42
48
42
39
46
41
39
44
43
39
39
34
34
52
41
41
58
47
47
32
42
33
46
55
43
47
40
44
44
37
36
41
59
60
54
43
57
35
44
40
45
45
60
44
27
38
36
30
26
4
26
28
36
32
42
38
34
33
34
25
32
36
40
36
27
36
39
40
42
31
35
43
49
57
45
50
24
33
37
32
35
34
50
42
35
32
34
27
38
40
35
40
40
37
28
36
35
38
29
44
46
34
49
57
46
61
58
50
44
44
52
44
45
58
61
49
61
49
32
45
26
36
46
40
52
50
36
44
39
43
39
29
24
64
43
40
38
40
31
29
38
42
51
46
50
45
39
41
32
49
17
32
45
47
44
32
41
45
45
52
43
41
65
57
48
65
46
51
43
46
47
39
51
52
53
47
50
40
41
50
35
42
61
65
35
45
47
58
37
49
49
51
31
56
58
32
30
45
36
42
43
25
35
47
56
34
40
42
40
44
30
43
64
56
64
42
51
43
46
46
57
44
54
57
43
49
22
46
54
48
54
53
56
60
42
40
40
60
48
39
49
49
54
47
54
35
51
54
48
45
38
37
70
63
48
47
50
43
49
48
47
39
48
56
36
51
33
30
44
41
50
38
39
60
62
51
53
36
45
38
36
53
56
59
48
43
40
42
58
40
37
42
44
44
34
48
64
37
36
45
34
40
42
39
39
50
49
55
37
37
33
34
34
42
53
27
41
37
32
51
33
31
32
39
1
41
48
34
33
51
32
41
43
49
27
43
46
33
32
36
32
22
49
50
62
32
33
33
47
46
29
40
52
44
42
53
49
56
36
42
60
47
41
42
50
25
45
50
40
40
40
49
65
35
50
31
51
45
35
40
38
44
33
63
44
38
65
37
39
46
40
36
57
36
39
38
34
34
35
34
38
39
49
56
45
42
43
45
55
39
39
45
59
51
47
43
34
37
33
23
28
40
40
54
26
37
47
28
38
31
27
38
29
39
47
41
39
28
37
38
36
35
39
46
36
45
47
47
53
43
41
22
20
50
43
47
48
41
50
56
48
36
57
69
50
56
36
39
61
45
64
45
41
49
46
51
35
28
35
37
42
33
42
37
46
32
46
41
42
35
28
41
34
61
54
47
36
37
30
44
40
40
44
41
49
41
34
39
28
38
43
38
40
55
55
52
49
37
39
38
35
42
61
48
46
25
34
48
40
44
51
49
55
33
37
40
31
44
24
39
30
24
53
32
31
39
36
45
32
46
32
43
37
34
37
45
28
36
36
34
33
40
49
28
48
34
32
44
38
37
30
30
53
41
43
24
39
39
39
30
45
33
60
61
41
44
38
56
33
35
39
48
48
51
55
48
27
45
50
45
34
48
41
35
51
32
42
38
36
40
28
37
53
52
39
32
47
33
30
29
36
44
44
40
44
24
36
36
45
28
33
48
51
54
48
47
54
45
38
51
47
40
59
49
35
31
36
25
32
25
31
32
42
31
29
25
42
27
37
37
27
34
30
35
36
25
25
31
30
28
25
19
40
46
37
27
31
30
35
35
21
19
45
32
39
41
25
48
34
25
30
28
42
47
53
32
45
26
32
32
32
37
40

## Sheet: Fig. 1d
BLI of 3x1 IgG						BLI of 3x1 Fab
Time (s)	266.7 nM	133.3 nM	66.7 nM	33.3 nM		Time (s)	800 nM	400 nM	200 nM	100 nM	50 nM
240.03	0.002687	0.011291	0.011572	0.012685		240.01	0.075463	0.039409	0.015117	0.012572	0.002558
240.23	0.006156	0.012175	0.011683	0.012762		240.21	0.094205	0.045819	0.017143	0.012773	0.002491
240.43	0.009877	0.012859	0.011666	0.013048		240.41	0.115848	0.053748	0.019011	0.012512	0.002716
240.63	0.014388	0.014316	0.011999	0.013488		240.61	0.141023	0.062574	0.021544	0.012735	0.002724
240.83	0.019216	0.016168	0.011994	0.014353		240.81	0.16961	0.072686	0.024162	0.012458	0.00262
241.03	0.024725	0.0178	0.011819	0.014807		241.01	0.200652	0.083367	0.027044	0.012425	0.002907
241.23	0.03131	0.019583	0.011835	0.015543		241.21	0.233578	0.094308	0.030286	0.012838	0.002416
241.43	0.03793	0.021558	0.011862	0.015475		241.41	0.268703	0.106167	0.033864	0.012957	0.002386
241.63	0.044934	0.023166	0.012073	0.015648		241.61	0.304298	0.118191	0.037189	0.012817	0.002241
241.83	0.051966	0.024973	0.012393	0.015895		241.81	0.339688	0.130473	0.040522	0.013355	0.00216
242.03	0.058813	0.026948	0.012851	0.016129		242.01	0.374226	0.142557	0.044148	0.013616	0.001996
242.23	0.06535	0.028864	0.013693	0.015738		242.21	0.406158	0.153872	0.047649	0.013479	0.001603
242.43	0.072635	0.030493	0.014638	0.015059		242.41	0.437318	0.1648	0.050578	0.01356	0.001537
242.63	0.080104	0.032349	0.015537	0.015635		242.61	0.467303	0.175703	0.053739	0.014144	0.001513
242.83	0.087084	0.033695	0.015563	0.015718		242.81	0.497255	0.186256	0.057597	0.015248	0.002532
243.03	0.094629	0.035455	0.01573	0.015692		243.01	0.526889	0.19667	0.061057	0.016565	0.002942
243.23	0.102234	0.037048	0.015381	0.016426		243.21	0.556228	0.206954	0.064318	0.017464	0.002721
243.43	0.108928	0.038096	0.015411	0.016422		243.41	0.584564	0.217253	0.067673	0.017911	0.002582
243.63	0.115817	0.039263	0.016148	0.016147		243.61	0.612128	0.228529	0.070681	0.018785	0.003002
243.83	0.122728	0.040773	0.015976	0.016259		243.81	0.639363	0.239176	0.074049	0.019245	0.003533
244.03	0.129574	0.042415	0.015704	0.015439		244.01	0.666069	0.250273	0.077723	0.019756	0.004034
244.23	0.136454	0.044393	0.016074	0.015178		244.21	0.692487	0.261485	0.081221	0.019892	0.004362
244.43	0.142912	0.046005	0.016062	0.015054		244.41	0.71767	0.27293	0.083925	0.019918	0.005094
244.63	0.149797	0.047863	0.015921	0.014672		244.61	0.743514	0.283612	0.087435	0.020391	0.005191
244.83	0.15638	0.04963	0.015755	0.015076		244.81	0.769173	0.294037	0.090421	0.020669	0.005213
245.03	0.162995	0.051569	0.015268	0.014882		245.01	0.793871	0.304428	0.093758	0.021322	0.00583
245.23	0.169801	0.053227	0.014729	0.014483		245.21	0.818397	0.31475	0.096859	0.021943	0.005756
245.43	0.17621	0.055439	0.015367	0.014243		245.41	0.842595	0.325063	0.099732	0.022179	0.006678
245.63	0.182629	0.057074	0.015399	0.01429		245.61	0.865944	0.33532	0.102224	0.022088	0.00695
245.83	0.189503	0.058703	0.01632	0.014096		245.81	0.888524	0.345669	0.105381	0.022941	0.006992
246.03	0.195503	0.059892	0.016474	0.014006		246.01	0.9108	0.355802	0.108918	0.022222	0.006742
246.23	0.202269	0.061406	0.017309	0.014008		246.21	0.93235	0.365787	0.112393	0.022152	0.007033
246.43	0.208827	0.06261	0.017482	0.014809		246.41	0.952826	0.375237	0.114978	0.023042	0.007078
246.63	0.215725	0.06353	0.017394	0.015593		246.61	0.973043	0.384304	0.118203	0.023413	0.006865
246.83	0.222239	0.065409	0.017573	0.016044		246.81	0.99311	0.393304	0.121311	0.024229	0.007364
247.03	0.229241	0.067222	0.018395	0.016385		247.01	1.01238	0.402578	0.124687	0.025168	0.00678
247.23	0.236276	0.069207	0.018165	0.01621		247.21	1.03106	0.412245	0.127883	0.025328	0.006423
247.43	0.242948	0.071351	0.01857	0.016109		247.41	1.04899	0.421626	0.13123	0.025359	0.006599
247.63	0.249699	0.073383	0.019203	0.016064		247.61	1.06654	0.431123	0.134789	0.025091	0.007504
247.83	0.256397	0.075539	0.018525	0.01603		247.81	1.08406	0.440387	0.137831	0.02582	0.008043
248.03	0.263307	0.077764	0.018952	0.015532		248.01	1.101	0.450162	0.140325	0.026616	0.00828
248.23	0.270463	0.080215	0.019425	0.015585		248.21	1.11741	0.459644	0.143138	0.026782	0.008514
248.43	0.277225	0.08243	0.019437	0.015293		248.41	1.13386	0.468679	0.145837	0.027371	0.008235
248.63	0.28386	0.084334	0.019036	0.015514		248.61	1.15013	0.477898	0.148859	0.028368	0.008039
248.83	0.290667	0.087081	0.019377	0.016073		248.81	1.16578	0.487517	0.151489	0.029421	0.008507
249.03	0.296535	0.089704	0.018822	0.016313		249.01	1.18043	0.49733	0.154076	0.030063	0.009412
249.23	0.302911	0.091692	0.019272	0.015816		249.21	1.19462	0.506471	0.156359	0.031042	0.009651
249.43	0.309325	0.094488	0.020038	0.016058		249.41	1.20813	0.515019	0.158837	0.031537	0.009785
249.63	0.316235	0.095904	0.019224	0.01596		249.61	1.22159	0.52452	0.162434	0.031401	0.009717
249.83	0.323792	0.097882	0.01984	0.015899		249.81	1.23492	0.533632	0.165868	0.031554	0.009527
250.03	0.330037	0.099448	0.019137	0.016345		250.01	1.24845	0.541858	0.169758	0.031438	0.009497
250.23	0.336997	0.101292	0.019593	0.016612		250.21	1.26062	0.550575	0.173389	0.032009	0.009504
250.43	0.343923	0.102484	0.019857	0.016886		250.41	1.27304	0.559127	0.17599	0.03247	0.008986
250.63	0.350631	0.104436	0.019914	0.017101		250.61	1.28579	0.568115	0.179409	0.032545	0.008585
250.83	0.357395	0.10679	0.020023	0.017037		250.81	1.29679	0.577392	0.182258	0.032443	0.008787
251.03	0.364299	0.108919	0.020465	0.016785		251.01	1.30746	0.585817	0.185389	0.03198	0.009073
251.23	0.370686	0.111126	0.020488	0.016527		251.21	1.31823	0.594687	0.188252	0.032108	0.008974
251.43	0.376806	0.113151	0.02154	0.017378		251.41	1.32854	0.603212	0.191426	0.032697	0.010032
251.63	0.383022	0.114095	0.021863	0.017833		251.61	1.33906	0.611423	0.194587	0.032879	0.010905
251.83	0.389868	0.116378	0.022001	0.017871		251.81	1.34962	0.61962	0.196679	0.034459	0.010681
252.03	0.39606	0.118329	0.022858	0.017242		252.01	1.35901	0.628178	0.199009	0.034855	0.010979
252.23	0.401817	0.11984	0.022975	0.01708		252.21	1.36885	0.63586	0.201665	0.034978	0.011384
252.43	0.407466	0.12151	0.023238	0.017156		252.41	1.3785	0.64403	0.204729	0.035757	0.01096
252.63	0.41365	0.122514	0.022756	0.017102		252.61	1.38763	0.652605	0.206913	0.036767	0.011235
252.83	0.420268	0.124404	0.022499	0.016852		252.81	1.39629	0.660649	0.209412	0.037688	0.012057
253.03	0.425901	0.125551	0.022618	0.016504		253.01	1.40441	0.668031	0.21181	0.038378	0.012397
253.23	0.432546	0.12704	0.023101	0.016301		253.21	1.41303	0.675208	0.214934	0.03946	0.01201
253.43	0.439154	0.129101	0.022631	0.016291		253.41	1.42094	0.682609	0.217967	0.039715	0.011992
253.63	0.445774	0.130521	0.02258	0.015929		253.61	1.42921	0.690514	0.221691	0.040286	0.011814
253.83	0.452741	0.132752	0.023373	0.015633		253.81	1.4373	0.698035	0.225465	0.041241	0.011758
254.03	0.459048	0.133971	0.023301	0.015899		254.01	1.44508	0.704315	0.228571	0.042014	0.011695
254.23	0.465885	0.135918	0.024081	0.015757		254.21	1.45205	0.712002	0.231713	0.042106	0.011265
254.43	0.472295	0.1377	0.024608	0.016033		254.41	1.4604	0.719838	0.234601	0.042172	0.011302
254.63	0.478068	0.139761	0.024634	0.015974		254.61	1.46756	0.727143	0.23766	0.041998	0.011066
254.83	0.484795	0.142315	0.025341	0.016174		254.81	1.47322	0.734227	0.240145	0.042059	0.010648
255.03	0.490895	0.144551	0.026736	0.016814		255.01	1.47956	0.740995	0.242845	0.042999	0.010791
255.23	0.497304	0.146451	0.027605	0.01713		255.21	1.48607	0.748416	0.245613	0.04374	0.010721
255.43	0.504388	0.14854	0.028611	0.017964		255.41	1.49246	0.755043	0.248269	0.044146	0.010967
255.63	0.510105	0.150745	0.028181	0.017976		255.61	1.49884	0.761793	0.250802	0.044229	0.010413
255.83	0.516605	0.153408	0.028346	0.017512		255.81	1.5048	0.768587	0.252737	0.04462	0.009927
256.03	0.522293	0.154793	0.027871	0.017077		256.01	1.51009	0.775845	0.255018	0.044438	0.010523
256.23	0.52809	0.15645	0.027717	0.017497		256.21	1.51577	0.782822	0.257353	0.04464	0.01066
256.43	0.533957	0.158636	0.026904	0.017698		256.41	1.52024	0.789736	0.259733	0.044942	0.009866
256.63	0.540616	0.159994	0.025815	0.017937		256.61	1.52496	0.796634	0.261688	0.045501	0.009703
256.83	0.54661	0.161582	0.025291	0.017903		256.81	1.52962	0.803552	0.264058	0.045869	0.010622
257.03	0.552764	0.163239	0.025738	0.017707		257.01	1.53474	0.81025	0.266341	0.046062	0.010856
257.23	0.558849	0.165081	0.025366	0.017841		257.21	1.54007	0.816428	0.26926	0.046781	0.011227
257.43	0.564451	0.166993	0.024914	0.017221		257.41	1.54409	0.823612	0.271315	0.047044	0.011779
257.63	0.570331	0.168902	0.025498	0.017028		257.61	1.54884	0.829909	0.274437	0.047654	0.012046
257.83	0.576881	0.17054	0.025449	0.018088		257.81	1.55366	0.835877	0.277553	0.048278	0.01274
258.03	0.582886	0.17212	0.025594	0.018644		258.01	1.55842	0.841623	0.279628	0.048555	0.012706
258.23	0.588919	0.17438	0.026673	0.018649		258.21	1.56268	0.848438	0.283069	0.048616	0.012623
258.43	0.594439	0.176318	0.027544	0.019153		258.41	1.56704	0.854388	0.286272	0.049389	0.012782
258.63	0.600695	0.178362	0.028264	0.018981		258.61	1.57096	0.860176	0.288982	0.049838	0.012675
258.83	0.606756	0.180458	0.028687	0.018992		258.81	1.57485	0.866248	0.29128	0.050065	0.012454
259.03	0.613142	0.182027	0.029723	0.018919		259.01	1.57938	0.872254	0.293939	0.050366	0.013285
259.23	0.619926	0.183494	0.030341	0.018565		259.21	1.58361	0.877958	0.296396	0.050411	0.013644
259.43	0.626397	0.185556	0.030763	0.01826		259.41	1.58804	0.883569	0.298835	0.050651	0.013294
259.63	0.632072	0.187122	0.0306	0.01759		259.61	1.59188	0.889515	0.301466	0.050998	0.013416
259.83	0.639474	0.188617	0.030685	0.017801		259.81	1.59489	0.895573	0.303938	0.051599	0.013604
260.03	0.645751	0.189979	0.030158	0.017741		260.01	1.59823	0.901994	0.306325	0.051788	0.014088
260.23	0.651898	0.192131	0.030345	0.018212		260.21	1.60118	0.907277	0.308766	0.052095	0.013582
260.43	0.658339	0.194333	0.030389	0.01779		260.41	1.60433	0.913143	0.311391	0.052416	0.013256
260.63	0.664867	0.195983	0.03094	0.0181		260.61	1.60815	0.919091	0.314201	0.052828	0.013491
260.83	0.671097	0.19783	0.030805	0.017479		260.81	1.61209	0.924709	0.316641	0.053014	0.013912
261.03	0.67753	0.200257	0.030816	0.017284		261.01	1.61561	0.929301	0.319055	0.053548	0.013615
261.23	0.683578	0.202626	0.030252	0.017431		261.21	1.61895	0.934037	0.321902	0.054108	0.01366
261.43	0.689441	0.205137	0.030688	0.017083		261.41	1.62166	0.939315	0.324241	0.054105	0.01342
261.63	0.695843	0.207724	0.030662	0.017355		261.61	1.62444	0.943932	0.327536	0.054305	0.013438
261.83	0.701963	0.209524	0.030311	0.017512		261.81	1.62798	0.949089	0.330217	0.0549	0.013177
262.03	0.70811	0.211366	0.030765	0.017074		262.01	1.63047	0.954176	0.333024	0.055274	0.012907
262.23	0.714188	0.213679	0.031601	0.01723		262.21	1.63329	0.958887	0.336052	0.056064	0.01286
262.43	0.719915	0.21534	0.032067	0.017514		262.41	1.63623	0.963414	0.338382	0.056941	0.0129
262.63	0.725876	0.217109	0.032244	0.017047		262.61	1.639	0.968637	0.34065	0.056936	0.013002
262.83	0.731476	0.218556	0.032366	0.016489		262.81	1.64201	0.974039	0.343247	0.057035	0.013745
263.03	0.73683	0.219732	0.032602	0.016637		263.01	1.64455	0.978884	0.345204	0.057308	0.013981
263.23	0.742004	0.221215	0.032868	0.01666		263.21	1.647	0.983698	0.347605	0.058073	0.014547
263.43	0.74729	0.223069	0.032898	0.016617		263.41	1.64927	0.989159	0.349858	0.058598	0.014945
263.63	0.752672	0.224631	0.032973	0.017045		263.61	1.65137	0.993846	0.352492	0.059614	0.015388
263.83	0.758327	0.226257	0.032409	0.017252		263.81	1.65341	0.999195	0.355278	0.060402	0.015473
264.03	0.763709	0.228039	0.0324	0.016988		264.01	1.65625	1.00434	0.35745	0.060669	0.015576
264.23	0.769218	0.230112	0.033055	0.017064		264.21	1.65867	1.00858	0.359232	0.061302	0.015391
264.43	0.774872	0.232081	0.033051	0.016987		264.41	1.66105	1.01361	0.361872	0.060978	0.015287
264.63	0.780244	0.233648	0.033137	0.017454		264.61	1.66384	1.01816	0.364575	0.06115	0.014798
264.83	0.786423	0.23558	0.032509	0.017102		264.81	1.66634	1.02227	0.366245	0.061278	0.014282
265.03	0.792163	0.237787	0.032534	0.017309		265.01	1.66845	1.02645	0.367997	0.061395	0.014008
265.23	0.797739	0.240284	0.032269	0.01786		265.21	1.67052	1.03106	0.370631	0.060828	0.013542
265.43	0.802944	0.242505	0.033179	0.017291		265.41	1.6724	1.03536	0.373177	0.060364	0.013218
265.63	0.809354	0.244864	0.032788	0.016958		265.61	1.67404	1.04013	0.375964	0.061023	0.013335
265.83	0.815016	0.246391	0.033241	0.01668		265.81	1.67669	1.04475	0.378215	0.060939	0.013292
266.03	0.820988	0.24819	0.033862	0.016678		266.01	1.67877	1.04833	0.380389	0.061543	0.01354
266.23	0.827175	0.250165	0.034437	0.017293		266.21	1.68093	1.05216	0.382627	0.062405	0.01361
266.43	0.832701	0.251766	0.034578	0.016852		266.41	1.68329	1.05596	0.385053	0.062192	0.01349
266.63	0.838535	0.253961	0.035053	0.016803		266.61	1.6851	1.06003	0.387488	0.062692	0.013837
266.83	0.844229	0.255702	0.035687	0.016982		266.81	1.68724	1.06403	0.389912	0.063248	0.014144
267.03	0.849616	0.257415	0.035446	0.017742		267.01	1.68874	1.06674	0.391918	0.063738	0.013346
267.23	0.855349	0.259506	0.03592	0.018015		267.21	1.69036	1.07066	0.39429	0.064574	0.013594
267.43	0.861217	0.261389	0.036803	0.017861		267.41	1.69173	1.07421	0.396418	0.065245	0.013705
267.63	0.867133	0.262716	0.036878	0.017741		267.61	1.69321	1.07719	0.399121	0.066006	0.013916
267.83	0.872605	0.264037	0.036859	0.017468		267.81	1.69452	1.08136	0.401093	0.06671	0.013704
268.03	0.878306	0.266096	0.037509	0.017922		268.01	1.69584	1.08482	0.402585	0.066917	0.013705
268.23	0.883923	0.268086	0.037719	0.018103		268.21	1.69753	1.08792	0.404986	0.066572	0.014034
268.43	0.889917	0.270154	0.037451	0.018127		268.41	1.69915	1.0917	0.407748	0.066354	0.01432
268.63	0.895219	0.271767	0.037491	0.018338		268.61	1.70163	1.09517	0.409692	0.066926	0.014628
268.83	0.90078	0.274095	0.037063	0.018875		268.81	1.7039	1.09857	0.411423	0.067262	0.014907
269.03	0.905809	0.275763	0.037026	0.018967		269.01	1.70552	1.10269	0.413666	0.067768	0.014761
269.23	0.910812	0.277383	0.037074	0.019178		269.21	1.70764	1.1066	0.416646	0.067835	0.015001
269.43	0.91558	0.279188	0.038046	0.018427		269.41	1.70946	1.11049	0.419409	0.069261	0.015744
269.63	0.921227	0.280311	0.037797	0.018291		269.61	1.71109	1.11427	0.421678	0.069949	0.016551
269.83	0.925784	0.281062	0.037699	0.018403		269.81	1.71361	1.11768	0.42345	0.070365	0.017205
270.03	0.930719	0.282493	0.037806	0.018228		270.01	1.71569	1.12091	0.425506	0.071364	0.017906
270.23	0.936198	0.283629	0.037633	0.018275		270.21	1.71701	1.12494	0.428487	0.071567	0.018262
270.43	0.94117	0.285478	0.037305	0.018324		270.41	1.71903	1.12811	0.430848	0.071792	0.018187
270.63	0.947193	0.287581	0.037731	0.018893		270.61	1.72058	1.13201	0.4331	0.072525	0.018318
270.83	0.952723	0.289191	0.037792	0.018981		270.81	1.72178	1.13497	0.435592	0.072803	0.017688
271.03	0.958332	0.290915	0.03772	0.018913		271.01	1.72293	1.13797	0.436975	0.072703	0.017108
271.23	0.963737	0.292491	0.038702	0.018685		271.21	1.72381	1.14171	0.438326	0.072226	0.017199
271.43	0.968881	0.294365	0.039001	0.019043		271.41	1.72449	1.1444	0.440307	0.072616	0.016912
271.63	0.974492	0.296432	0.038745	0.018994		271.61	1.72524	1.14704	0.44175	0.072552	0.016753
271.83	0.979401	0.298674	0.039342	0.019674		271.81	1.72652	1.15038	0.443418	0.072897	0.016722
272.03	0.98454	0.300825	0.039502	0.020471		272.01	1.72729	1.15308	0.445668	0.072017	0.016524
272.23	0.989481	0.303486	0.039799	0.020773		272.21	1.72846	1.15557	0.447891	0.071747	0.016848
272.43	0.994853	0.305837	0.040285	0.020947		272.41	1.7302	1.15796	0.449479	0.072393	0.016883
272.63	0.999298	0.308922	0.040242	0.021128		272.61	1.73163	1.16034	0.451019	0.072783	0.016903
272.83	1.00448	0.31087	0.040466	0.021		272.81	1.73311	1.16281	0.452778	0.07289	0.017295
273.03	1.00966	0.312472	0.041092	0.020454		273.01	1.73437	1.16565	0.455269	0.073143	0.017363
273.23	1.01501	0.314635	0.042024	0.020522		273.21	1.73603	1.16849	0.457513	0.073401	0.018084
273.43	1.01974	0.316244	0.042841	0.020642		273.41	1.73712	1.17084	0.459798	0.073991	0.01841
273.63	1.02417	0.317444	0.042648	0.02134		273.61	1.73859	1.17342	0.461187	0.073614	0.018803
273.83	1.02871	0.319206	0.042484	0.021389		273.81	1.73951	1.17616	0.463151	0.074232	0.018947
274.03	1.03329	0.320851	0.042735	0.021046		274.01	1.73991	1.17995	0.46508	0.074487	0.019236
274.23	1.03853	0.322798	0.042538	0.020773		274.21	1.74037	1.18345	0.467738	0.074078	0.019202
274.43	1.04297	0.325177	0.04258	0.020568		274.41	1.74219	1.18626	0.469641	0.074267	0.018858
274.63	1.04807	0.327232	0.042698	0.020217		274.61	1.74318	1.19003	0.47243	0.074938	0.018884
274.83	1.05236	0.328851	0.042856	0.019512		274.81	1.74365	1.19305	0.474057	0.075269	0.01826
275.03	1.05709	0.330117	0.043405	0.018711		275.01	1.74489	1.19605	0.475411	0.075483	0.017925
275.23	1.06197	0.331569	0.043414	0.01812		275.21	1.74562	1.19883	0.478082	0.076199	0.017776
275.43	1.06649	0.333513	0.042766	0.01775		275.41	1.74615	1.20109	0.480698	0.077078	0.017551
275.63	1.07195	0.334706	0.042964	0.017463		275.61	1.74741	1.20382	0.483168	0.077019	0.017351
275.83	1.07652	0.336083	0.043584	0.017965		275.81	1.74882	1.20643	0.485629	0.077348	0.016605
276.03	1.08123	0.337768	0.044166	0.018029		276.01	1.74912	1.20828	0.488158	0.07791	0.016198
276.23	1.08625	0.339815	0.044956	0.018287		276.21	1.74986	1.21057	0.490079	0.07865	0.015996
276.43	1.09102	0.341926	0.044881	0.018105		276.41	1.75059	1.21198	0.492269	0.079467	0.01599
276.63	1.09648	0.344123	0.044727	0.018355		276.61	1.75105	1.21435	0.494914	0.079437	0.01604
276.83	1.10181	0.345146	0.045104	0.01892		276.81	1.75188	1.21652	0.497013	0.079663	0.016103
277.03	1.10701	0.347583	0.045251	0.019553		277.01	1.75251	1.21908	0.499374	0.080215	0.01562
277.23	1.11262	0.349623	0.045775	0.020018		277.21	1.75352	1.22091	0.501255	0.080643	0.015917
277.43	1.11729	0.350903	0.046084	0.020816		277.41	1.75422	1.22229	0.502827	0.080607	0.015273
277.63	1.12195	0.352745	0.045859	0.021828		277.61	1.7548	1.22442	0.504171	0.08039	0.015374
277.83	1.12707	0.354649	0.045771	0.021571		277.81	1.75518	1.22653	0.505854	0.080258	0.014876
278.03	1.13144	0.356838	0.045763	0.021097		278.01	1.75643	1.22969	0.506857	0.080689	0.015227
278.23	1.13581	0.359619	0.045335	0.021405		278.21	1.75825	1.23205	0.508253	0.080231	0.016085
278.43	1.13984	0.361779	0.045597	0.021428		278.41	1.75955	1.23403	0.509159	0.081092	0.016599
278.63	1.14419	0.364018	0.045188	0.021346		278.61	1.7599	1.23646	0.510704	0.081565	0.017227
278.83	1.14819	0.366241	0.045464	0.020491		278.81	1.76062	1.23867	0.511851	0.081395	0.017282
279.03	1.1525	0.368117	0.045392	0.019728		279.01	1.76186	1.2404	0.513583	0.082078	0.017465
279.23	1.15672	0.370117	0.045763	0.019381		279.21	1.76256	1.2429	0.515981	0.082607	0.017421
279.43	1.16058	0.37183	0.046395	0.019212		279.41	1.76327	1.24484	0.518393	0.083098	0.017715
279.63	1.16478	0.373208	0.046954	0.019189		279.61	1.76468	1.24731	0.520472	0.083331	0.017406
279.83	1.1688	0.374937	0.047872	0.01909		279.81	1.76547	1.24922	0.522593	0.084034	0.017536
280.03	1.17273	0.375989	0.047863	0.019366		280.01	1.76571	1.25154	0.524804	0.084735	0.018096
280.23	1.17748	0.377216	0.048094	0.019366		280.21	1.76634	1.25371	0.526879	0.084641	0.018069
280.43	1.18137	0.378912	0.048179	0.01971		280.41	1.76703	1.25513	0.529221	0.084658	0.018237
280.63	1.18644	0.380218	0.048749	0.019603		280.61	1.76809	1.25743	0.531292	0.08518	0.017983
280.83	1.19047	0.381564	0.048935	0.020283		280.81	1.76882	1.2593	0.532693	0.0861	0.018234
281.03	1.19492	0.382781	0.048947	0.020469		281.01	1.77009	1.26086	0.534855	0.086525	0.018125
281.23	1.19965	0.383857	0.049905	0.020457		281.21	1.77154	1.26216	0.537375	0.086858	0.01809
281.43	1.20389	0.385101	0.050405	0.020753		281.41	1.7724	1.26355	0.538256	0.086909	0.017264
281.63	1.20825	0.386869	0.0503	0.02148		281.61	1.77367	1.2652	0.539565	0.087215	0.018153
281.83	1.21244	0.389074	0.050069	0.021521		281.81	1.77535	1.26695	0.540339	0.087672	0.018468
282.03	1.21624	0.391002	0.049898	0.022284		282.01	1.77667	1.26897	0.541021	0.088391	0.019348
282.23	1.22055	0.392972	0.04937	0.023064		282.21	1.77764	1.27043	0.541999	0.088104	0.020179
282.43	1.22527	0.394453	0.049768	0.023076		282.41	1.77751	1.27148	0.543599	0.08801	0.019888
282.63	1.22912	0.396782	0.049725	0.022852		282.61	1.77778	1.27288	0.545579	0.087382	0.019781
282.83	1.23398	0.399375	0.050607	0.022546		282.81	1.77858	1.27443	0.547858	0.087721	0.020005
283.03	1.23755	0.400977	0.051093	0.022466		283.01	1.77943	1.27571	0.550192	0.088566	0.019442
283.23	1.2416	0.40228	0.052282	0.022462		283.21	1.78009	1.27763	0.552665	0.089161	0.019452
283.43	1.24592	0.403904	0.052391	0.022593		283.41	1.78012	1.27951	0.554923	0.089392	0.019452
283.63	1.25084	0.406004	0.052706	0.022384		283.61	1.78047	1.28177	0.557366	0.089849	0.019238
283.83	1.25504	0.407538	0.052788	0.022251		283.81	1.7807	1.28363	0.559117	0.089548	0.019504
284.03	1.25867	0.408841	0.052839	0.022251		284.01	1.78103	1.28571	0.560895	0.089794	0.019157
284.23	1.26303	0.41092	0.053446	0.021878		284.21	1.78178	1.2873	0.563225	0.089405	0.018721
284.43	1.26752	0.412818	0.053625	0.021851		284.41	1.78216	1.28872	0.565004	0.089708	0.018392
284.63	1.27204	0.414044	0.053767	0.021185		284.61	1.78244	1.29041	0.566729	0.090547	0.018197
284.83	1.27676	0.415565	0.053988	0.02132		284.81	1.78273	1.29217	0.568492	0.090629	0.017916
285.03	1.28133	0.417332	0.054322	0.020849		285.01	1.78322	1.29302	0.570113	0.090681	0.017635
285.23	1.28574	0.419338	0.055505	0.020645		285.21	1.78397	1.29513	0.572082	0.091124	0.017235
285.43	1.29003	0.42138	0.055393	0.02129		285.41	1.78462	1.29657	0.572318	0.091651	0.01689
285.63	1.29357	0.42343	0.054666	0.02205		285.61	1.78496	1.29836	0.573204	0.091794	0.017312
285.83	1.29703	0.425827	0.054333	0.022554		285.81	1.78549	1.30013	0.574519	0.092105	0.017123
286.03	1.29989	0.427652	0.054129	0.022692		286.01	1.78585	1.30163	0.575626	0.092446	0.016711
286.23	1.30365	0.429719	0.053768	0.022793		286.21	1.78593	1.30291	0.577039	0.09265	0.016219
286.43	1.3071	0.431909	0.054682	0.02274		286.41	1.78623	1.30358	0.578655	0.092905	0.015883
286.63	1.31023	0.43443	0.055182	0.022171		286.61	1.78737	1.30482	0.580333	0.093434	0.01648
286.83	1.314	0.436432	0.055801	0.022189		286.81	1.78858	1.30655	0.582216	0.094234	0.016909
287.03	1.31662	0.437957	0.05583	0.022456		287.01	1.78973	1.30802	0.583733	0.094938	0.016546
287.23	1.32067	0.440136	0.056075	0.022165		287.21	1.79001	1.31013	0.585264	0.095284	0.016879
287.43	1.324	0.442514	0.05655	0.021809		287.41	1.78981	1.31235	0.586678	0.094972	0.017042
287.63	1.32725	0.444759	0.056831	0.021644		287.61	1.79061	1.31384	0.588617	0.095929	0.017645
287.83	1.33002	0.446701	0.056507	0.021791		287.81	1.7914	1.31558	0.590088	0.095926	0.018295
288.03	1.33371	0.44832	0.056882	0.02131		288.01	1.79223	1.31787	0.592364	0.096683	0.018686
288.23	1.33804	0.449911	0.057354	0.02138		288.21	1.79294	1.3195	0.594503	0.096893	0.019184
288.43	1.3429	0.450881	0.057296	0.020294		288.41	1.79329	1.32048	0.596234	0.09711	0.019764
288.63	1.34689	0.452037	0.057929	0.019586		288.61	1.79394	1.32181	0.598028	0.09737	0.020011
288.83	1.3512	0.4532	0.05825	0.019749		288.81	1.7944	1.32292	0.599875	0.097444	0.020422
289.03	1.35579	0.454755	0.058112	0.019711		289.01	1.79567	1.32386	0.601999	0.097818	0.020869
289.23	1.35973	0.456002	0.058096	0.020116		289.21	1.79694	1.32614	0.604252	0.098354	0.02049
289.43	1.36357	0.457396	0.057669	0.020825		289.41	1.79752	1.32731	0.605391	0.098474	0.020578
289.63	1.36685	0.45888	0.057262	0.021289		289.61	1.79812	1.32907	0.607033	0.098455	0.020905
289.83	1.37001	0.460956	0.058108	0.02202		289.81	1.79877	1.33015	0.609199	0.099015	0.020892
290.03	1.37331	0.462708	0.058015	0.021809		290.01	1.79934	1.33132	0.610231	0.09908	0.020978
290.23	1.37725	0.464597	0.058324	0.022032		290.21	1.79943	1.33242	0.611778	0.099347	0.020573
290.43	1.38061	0.466367	0.058791	0.022321		290.41	1.80006	1.33306	0.613045	0.098927	0.02049
290.63	1.38338	0.468215	0.058857	0.022034		290.61	1.80099	1.33425	0.614448	0.099276	0.020599
290.83	1.38609	0.46991	0.059067	0.022241		290.81	1.80104	1.33555	0.616398	0.098819	0.02038
291.03	1.38915	0.472382	0.059665	0.022518		291.01	1.80113	1.33647	0.617815	0.099362	0.020086
291.23	1.39223	0.474431	0.060006	0.022303		291.21	1.80041	1.33736	0.619139	0.099579	0.019619
291.43	1.39523	0.476325	0.060811	0.022631		291.41	1.80038	1.338	0.619619	0.099711	0.019673
291.63	1.39861	0.478442	0.060801	0.023183		291.61	1.80062	1.33868	0.620911	0.10047	0.01972
291.83	1.40168	0.480262	0.061009	0.023596		291.81	1.80046	1.33984	0.621645	0.100374	0.019794
292.03	1.4051	0.481842	0.061315	0.02332		292.01	1.80047	1.34079	0.622921	0.100926	0.020075
292.23	1.40822	0.483392	0.062414	0.023982		292.21	1.80026	1.34132	0.624063	0.101192	0.020349
292.43	1.412	0.484975	0.062775	0.023823		292.41	1.79991	1.34212	0.625562	0.101113	0.020154
292.63	1.41479	0.487129	0.063295	0.024034		292.61	1.80016	1.34291	0.626729	0.101512	0.020189
292.83	1.4186	0.488894	0.063564	0.024686		292.81	1.80015	1.34452	0.628458	0.102233	0.020571
293.03	1.42326	0.490869	0.063481	0.02406		293.01	1.80056	1.34576	0.630012	0.102351	0.02093
293.23	1.42617	0.49232	0.063993	0.023942		293.21	1.80066	1.34697	0.631569	0.102501	0.020841
293.43	1.42951	0.493635	0.064388	0.023484		293.41	1.80123	1.34838	0.63289	0.102029	0.021446
293.63	1.43304	0.495516	0.064313	0.023483		293.61	1.80185	1.34963	0.634229	0.101811	0.022003
293.83	1.43621	0.49739	0.065128	0.023226		293.81	1.80185	1.35074	0.635297	0.101811	0.021999
294.03	1.43949	0.499031	0.064416	0.022658		294.01	1.80276	1.3522	0.635829	0.101764	0.02231
294.23	1.44278	0.500256	0.064552	0.022511		294.21	1.80397	1.35336	0.637571	0.102198	0.021744
294.43	1.44518	0.501835	0.063942	0.022705		294.41	1.80574	1.35397	0.639099	0.102095	0.021348
294.63	1.44738	0.503445	0.064505	0.022314		294.61	1.80692	1.35563	0.641411	0.102918	0.021385
294.83	1.45058	0.505299	0.06449	0.02202		294.81	1.80768	1.35672	0.643361	0.102744	0.020945
295.03	1.45369	0.506795	0.064673	0.022478		295.01	1.80814	1.35785	0.644164	0.103672	0.020765
295.23	1.45644	0.507955	0.06464	0.022542		295.21	1.80857	1.35865	0.645074	0.103808	0.020479
295.43	1.45926	0.510107	0.064962	0.022601		295.41	1.80966	1.35976	0.645836	0.103967	0.021009
295.63	1.46154	0.511835	0.064644	0.022865		295.61	1.80987	1.36091	0.647827	0.104588	0.020989
295.83	1.46426	0.513536	0.064484	0.023111		295.81	1.80983	1.36208	0.649153	0.104851	0.021005
296.03	1.46787	0.5159	0.064365	0.023566		296.01	1.81028	1.36313	0.651384	0.105205	0.020974
296.23	1.47151	0.517515	0.064601	0.024448		296.21	1.81019	1.36427	0.652891	0.105606	0.020891
296.43	1.47523	0.519388	0.06447	0.024535		296.41	1.81039	1.36568	0.654464	0.105795	0.020649
296.63	1.47847	0.521208	0.064996	0.024531		296.61	1.81037	1.3669	0.655622	0.106402	0.020857
296.83	1.482	0.523098	0.06546	0.024116		296.81	1.81013	1.36822	0.656876	0.107162	0.021243
297.03	1.48513	0.524182	0.065398	0.02356		297.01	1.81035	1.36812	0.658409	0.107349	0.021846
297.23	1.4873	0.525797	0.065878	0.023196		297.21	1.81026	1.36925	0.659535	0.10778	0.022034
297.43	1.4905	0.527338	0.066679	0.023055		297.41	1.81079	1.37058	0.660222	0.108615	0.021982
297.63	1.49381	0.529076	0.066833	0.023342		297.61	1.81142	1.37123	0.661336	0.108818	0.022
297.83	1.49626	0.530202	0.067378	0.02304		297.81	1.81212	1.37187	0.662734	0.109469	0.021339
298.03	1.49875	0.531581	0.06769	0.023132		298.01	1.81326	1.37251	0.664458	0.109675	0.021268
298.23	1.50155	0.533132	0.067822	0.023351		298.21	1.81364	1.37306	0.66595	0.110133	0.02124
298.43	1.5041	0.535143	0.068249	0.023491		298.41	1.814	1.37381	0.667672	0.11049	0.02143
298.63	1.50661	0.536785	0.069523	0.02344		298.61	1.81422	1.37571	0.669129	0.11067	0.021937
298.83	1.5093	0.538521	0.069694	0.023073		298.81	1.81401	1.37613	0.670216	0.110545	0.021742
299.03	1.51197	0.539844	0.070182	0.023531		299.01	1.814	1.37714	0.671148	0.110669	0.022156
299.23	1.51405	0.541355	0.070218	0.023512		299.21	1.81383	1.37823	0.671978	0.11064	0.022099
299.43	1.51669	0.543352	0.070199	0.024049		299.41	1.81417	1.37925	0.673053	0.111403	0.021953
299.63	1.51941	0.545063	0.070314	0.024511		299.61	1.81422	1.37982	0.674615	0.112046	0.021678
299.83	1.5227	0.546546	0.070424	0.024879		299.81	1.81493	1.38099	0.676262	0.111912	0.021627
300.03	1.52601	0.548119	0.069977	0.02575		300.01	1.81517	1.38139	0.677296	0.112011	0.021939
300.23	1.5292	0.549141	0.069351	0.026407		300.21	1.81555	1.38245	0.677806	0.112255	0.022463
300.43	1.5313	0.551018	0.069591	0.026621		300.41	1.816	1.38353	0.678709	0.112703	0.023171
300.63	1.53331	0.552916	0.069823	0.026926		300.61	1.81571	1.38456	0.679547	0.113329	0.024005
300.83	1.53525	0.554855	0.069866	0.026794		300.81	1.81616	1.385	0.680952	0.11342	0.02458
301.03	1.53726	0.556142	0.069485	0.027339		301.01	1.81616	1.38573	0.682352	0.114207	0.024557
301.23	1.53928	0.558634	0.069787	0.026912		301.21	1.81578	1.38726	0.683896	0.114132	0.024088
301.43	1.54205	0.560598	0.07046	0.027322		301.41	1.81659	1.38785	0.686137	0.114525	0.023199
301.63	1.54475	0.562237	0.070293	0.027044		301.61	1.81733	1.388	0.688316	0.114319	0.022428
301.83	1.54696	0.563648	0.070909	0.026413		301.81	1.81804	1.3886	0.68993	0.114748	0.02182
302.03	1.54994	0.566128	0.071204	0.026126		302.01	1.81867	1.38959	0.691142	0.114503	0.021969
302.23	1.55338	0.568636	0.070945	0.025516		302.21	1.81901	1.39105	0.693065	0.114442	0.021875
302.43	1.55695	0.570648	0.071632	0.02456		302.41	1.81951	1.3921	0.695225	0.114273	0.021608
302.63	1.55995	0.572457	0.072582	0.024375		302.61	1.8201	1.39287	0.696057	0.113617	0.021161
302.83	1.56331	0.573618	0.072925	0.023826		302.81	1.82002	1.39302	0.697477	0.11368	0.020614
303.03	1.56608	0.574876	0.072956	0.023479		303.01	1.82068	1.39405	0.6986	0.113561	0.019968
303.23	1.56852	0.576348	0.073715	0.023279		303.21	1.8212	1.39482	0.699596	0.113989	0.019689
303.43	1.57156	0.578204	0.074006	0.023614		303.41	1.82232	1.39461	0.700097	0.114578	0.019774
303.63	1.57355	0.579641	0.0745	0.023356		303.61	1.82272	1.3948	0.700792	0.114561	0.019986
303.83	1.57652	0.581026	0.074559	0.023567		303.81	1.82319	1.39555	0.701908	0.114795	0.020234
304.03	1.5789	0.582939	0.074534	0.02369		304.01	1.82302	1.39569	0.701853	0.1155	0.020919
304.23	1.58169	0.585179	0.074319	0.024204		304.21	1.82343	1.39624	0.702467	0.115326	0.021262
304.43	1.58381	0.587449	0.074705	0.024691		304.41	1.8233	1.39673	0.703798	0.115669	0.021319
304.63	1.58617	0.58936	0.075322	0.024958		304.61	1.82311	1.39736	0.704386	0.115112	0.021569
304.83	1.58824	0.590873	0.076062	0.025257		304.81	1.82246	1.3974	0.706167	0.115297	0.021355
305.03	1.59049	0.592509	0.076135	0.025515		305.01	1.82191	1.39781	0.707153	0.115595	0.021209
305.23	1.59269	0.594664	0.076122	0.025935		305.21	1.82184	1.39869	0.708776	0.11558	0.021025
305.43	1.59523	0.596289	0.076355	0.026661		305.41	1.82211	1.39935	0.710608	0.116815	0.020593
305.63	1.59715	0.597623	0.07627	0.026511		305.61	1.82235	1.40023	0.712028	0.117512	0.02046
305.83	1.59932	0.599252	0.076535	0.026996		305.81	1.82221	1.40149	0.712743	0.11837	0.021088
306.03	1.60243	0.6015	0.076131	0.02671		306.01	1.82241	1.40243	0.714592	0.118013	0.021656
306.23	1.60538	0.602775	0.075879	0.026195		306.21	1.82246	1.40316	0.716145	0.117822	0.021664
306.43	1.60773	0.604987	0.076067	0.026197		306.41	1.82216	1.404	0.71685	0.117777	0.022341
306.63	1.60976	0.606932	0.076517	0.026603		306.61	1.82296	1.40482	0.71746	0.117582	0.022555
306.83	1.61146	0.608798	0.076063	0.026533		306.81	1.82349	1.40568	0.718693	0.118454	0.022867
307.03	1.61347	0.610788	0.07605	0.026498		307.01	1.8242	1.40663	0.720043	0.118484	0.022924
307.23	1.61602	0.613318	0.076011	0.026517		307.21	1.82513	1.40708	0.720104	0.118595	0.023333
307.43	1.61784	0.614901	0.075304	0.026484		307.41	1.82555	1.40735	0.719855	0.118747	0.023741
307.63	1.61964	0.616323	0.075068	0.025863		307.61	1.82569	1.40801	0.720645	0.118885	0.023185
307.83	1.62258	0.618427	0.074423	0.025705		307.81	1.82656	1.40896	0.721761	0.119612	0.023124
308.03	1.6246	0.619903	0.074524	0.024988		308.01	1.82741	1.40973	0.722218	0.119645	0.023003
308.23	1.6277	0.622587	0.074781	0.024812		308.21	1.82821	1.41018	0.72304	0.118713	0.022632
308.43	1.62975	0.624149	0.074786	0.024942		308.41	1.82871	1.41121	0.723879	0.118444	0.022065
308.63	1.63213	0.625794	0.075103	0.024784		308.61	1.82898	1.41165	0.724326	0.118361	0.022699
308.83	1.63406	0.627494	0.075481	0.024496		308.81	1.82964	1.41133	0.725631	0.119426	0.022608
309.03	1.63625	0.628555	0.075669	0.024478		309.01	1.83037	1.41206	0.726156	0.119479	0.02293
309.23	1.63803	0.630152	0.075555	0.024899		309.21	1.83127	1.41363	0.728171	0.120498	0.02251
309.43	1.63978	0.631738	0.076043	0.024706		309.41	1.83121	1.41405	0.730377	0.121373	0.022293
309.63	1.64182	0.632838	0.076942	0.025533		309.61	1.83108	1.41499	0.732037	0.121561	0.022269
309.83	1.6443	0.634078	0.077905	0.026008		309.81	1.83048	1.41576	0.732159	0.122015	0.022198
310.03	1.64641	0.635093	0.078124	0.025359		310.01	1.83092	1.4164	0.733486	0.121424	0.022362
310.23	1.64828	0.63678	0.078512	0.025664		310.21	1.83127	1.41657	0.734474	0.121823	0.022717
310.43	1.6502	0.639594	0.079085	0.026095		310.41	1.83143	1.41747	0.736253	0.122624	0.023497
310.63	1.65237	0.641029	0.07995	0.026414		310.61	1.832	1.41758	0.737754	0.122987	0.023177
310.83	1.65403	0.642743	0.079911	0.027253		310.81	1.83162	1.41816	0.739428	0.123916	0.022955
311.03	1.65613	0.644461	0.080494	0.02766		311.01	1.83199	1.4187	0.74116	0.124293	0.022753
311.23	1.65821	0.646678	0.080374	0.027484		311.21	1.83203	1.41946	0.742233	0.12461	0.022303
311.43	1.6594	0.647891	0.080533	0.027726		311.41	1.83241	1.41971	0.743797	0.125166	0.022601
311.63	1.66172	0.64905	0.08073	0.027647		311.61	1.83223	1.42043	0.745333	0.125375	0.022096
311.83	1.66404	0.651222	0.080828	0.027641		311.81	1.83253	1.42115	0.746029	0.125578	0.022691
312.03	1.66587	0.652877	0.081322	0.026956		312.01	1.83313	1.42161	0.74668	0.125536	0.023249
312.23	1.66766	0.65461	0.081261	0.027015		312.21	1.83356	1.42215	0.747544	0.125394	0.023269
312.43	1.66983	0.655699	0.08121	0.027199		312.41	1.8337	1.42305	0.748203	0.125806	0.023401
312.63	1.67225	0.657318	0.081714	0.027131		312.61	1.83375	1.42361	0.74865	0.126225	0.023955
312.83	1.67421	0.658624	0.082472	0.026749		312.81	1.83456	1.42378	0.748925	0.126797	0.024167
313.03	1.67644	0.659467	0.083629	0.02662		313.01	1.83434	1.42455	0.749472	0.127113	0.02421
313.23	1.67848	0.660901	0.084223	0.027077		313.21	1.83524	1.42532	0.750384	0.127223	0.023822
313.43	1.67983	0.662031	0.084747	0.02678		313.41	1.83505	1.42525	0.750938	0.126763	0.023826
313.63	1.68203	0.663362	0.085947	0.027362		313.61	1.83442	1.42586	0.751056	0.126673	0.023691
313.83	1.68424	0.664645	0.08636	0.027123		313.81	1.83403	1.42637	0.750974	0.126699	0.023695
314.03	1.68637	0.666259	0.08587	0.027019		314.01	1.83394	1.4263	0.751983	0.126544	0.024414
314.23	1.68889	0.668349	0.085751	0.027113		314.21	1.83425	1.42589	0.752787	0.126426	0.024578
314.43	1.69092	0.66981	0.085669	0.027032		314.41	1.83444	1.42658	0.754235	0.127086	0.024261
314.63	1.69312	0.670904	0.085217	0.027642		314.61	1.83452	1.42671	0.755643	0.126661	0.023282
314.83	1.69473	0.672641	0.084726	0.028188		314.81	1.83467	1.42721	0.757274	0.126884	0.023247
315.03	1.69653	0.674564	0.084754	0.028787		315.01	1.83542	1.42686	0.758477	0.12709	0.023374
315.23	1.69903	0.676286	0.084053	0.028864		315.21	1.83626	1.42736	0.760104	0.126788	0.02313
315.43	1.70036	0.677789	0.084321	0.029392		315.41	1.83675	1.42776	0.761581	0.127391	0.023242
315.63	1.70282	0.679396	0.083954	0.029632		315.61	1.83666	1.42831	0.762727	0.127656	0.023324
315.83	1.70449	0.681689	0.083435	0.029523		315.81	1.83758	1.4288	0.763813	0.127805	0.024013
316.03	1.70539	0.68324	0.083534	0.029563		316.01	1.83799	1.4299	0.765403	0.128318	0.023995
316.23	1.70709	0.684888	0.083706	0.029632		316.21	1.83825	1.4308	0.766477	0.128212	0.023941
316.43	1.70863	0.687066	0.084415	0.030114		316.41	1.83794	1.43172	0.767463	0.128675	0.024361
316.63	1.71063	0.689269	0.085135	0.030161		316.61	1.83801	1.43204	0.768545	0.129372	0.024365
316.83	1.71211	0.69138	0.085681	0.029703		316.81	1.83856	1.43273	0.769803	0.130042	0.02444
317.03	1.71349	0.693305	0.086745	0.029689		317.01	1.83865	1.43335	0.770783	0.130362	0.024351
317.23	1.71497	0.695	0.086805	0.029345		317.21	1.83958	1.43365	0.7717	0.130133	0.024509
317.43	1.71635	0.697522	0.087034	0.028566		317.41	1.83955	1.43368	0.772459	0.13064	0.02449
317.63	1.71856	0.6996	0.087267	0.028749		317.61	1.83914	1.4343	0.772427	0.131116	0.024371
317.83	1.72077	0.700922	0.087367	0.028438		317.81	1.83948	1.43486	0.772534	0.131599	0.024465
318.03	1.72185	0.702315	0.086635	0.028297		318.01	1.83968	1.4352	0.773034	0.131363	0.024353
318.23	1.7237	0.703465	0.086541	0.028295		318.21	1.84005	1.43615	0.77346	0.131595	0.024585
318.43	1.72542	0.70449	0.086427	0.028717		318.41	1.84054	1.43666	0.773862	0.132289	0.024782
318.63	1.72758	0.706052	0.086399	0.028637		318.61	1.84096	1.43681	0.774604	0.131636	0.024549
318.83	1.72985	0.708258	0.086827	0.028563		318.81	1.84118	1.43711	0.77549	0.131532	0.025066
319.03	1.73215	0.709783	0.086573	0.029451		319.01	1.84169	1.43744	0.77587	0.131757	0.024519
319.23	1.73453	0.710991	0.086762	0.029567		319.21	1.84184	1.4385	0.777045	0.132582	0.024342
319.43	1.73627	0.712452	0.088429	0.029628		319.41	1.84116	1.43942	0.778102	0.13333	0.024361
319.63	1.73812	0.714027	0.08858	0.029435		319.61	1.84106	1.44007	0.77875	0.133571	0.025003
319.83	1.73932	0.715948	0.090012	0.029336		319.81	1.841	1.44069	0.779982	0.133593	0.025121
320.03	1.74084	0.717712	0.091345	0.029529		320.01	1.84067	1.44104	0.781041	0.133711	0.025119
320.23	1.74272	0.719557	0.091877	0.029207		320.21	1.84068	1.44103	0.782457	0.133729	0.025477
320.43	1.74421	0.72133	0.092483	0.029365		320.41	1.84055	1.4414	0.783889	0.134166	0.025234
320.63	1.74672	0.723249	0.093319	0.029025		320.61	1.84037	1.44201	0.785486	0.134917	0.024364
320.83	1.7483	0.725067	0.093389	0.0288		320.81	1.84044	1.44268	0.786929	0.134697	0.024193
321.03	1.7499	0.726845	0.093808	0.028471		321.01	1.84056	1.44295	0.787505	0.134465	0.024571
321.23	1.75171	0.728239	0.093802	0.027907		321.21	1.84169	1.44256	0.788313	0.134789	0.023996
321.43	1.7533	0.730024	0.093246	0.027708		321.41	1.84237	1.44258	0.788071	0.135039	0.023721
321.63	1.75488	0.730747	0.093423	0.027712		321.61	1.84301	1.44284	0.788007	0.135017	0.023333
321.83	1.75627	0.731474	0.092783	0.027636		321.81	1.84375	1.44317	0.788691	0.13516	0.023846
322.03	1.75779	0.732951	0.091691	0.028201		322.01	1.84458	1.44358	0.789953	0.135349	0.023727
322.23	1.75928	0.734783	0.091692	0.02822		322.21	1.84499	1.4438	0.790728	0.135168	0.024456
322.43	1.76058	0.736211	0.092123	0.027913		322.41	1.84564	1.4438	0.791545	0.134602	0.024223
322.63	1.76259	0.738586	0.091643	0.027915		322.61	1.84611	1.4444	0.79316	0.133781	0.024292
322.83	1.76499	0.740834	0.091277	0.027746		322.81	1.84556	1.44465	0.794597	0.133751	0.02476
323.03	1.76621	0.741577	0.091167	0.028129		323.01	1.84539	1.44481	0.794679	0.134382	0.024599
323.23	1.76741	0.74267	0.091851	0.028297		323.21	1.8453	1.4451	0.795615	0.13532	0.024867
323.43	1.76866	0.744271	0.092201	0.028485		323.41	1.8451	1.4453	0.796895	0.135176	0.024903
323.63	1.76992	0.74613	0.092251	0.028404		323.61	1.84556	1.44585	0.797896	0.135684	0.025445
323.83	1.77174	0.747845	0.093229	0.028723		323.81	1.84513	1.44585	0.798717	0.135646	0.025336
324.03	1.77341	0.74931	0.093406	0.029222		324.01	1.84511	1.4455	0.799339	0.135773	0.025705
324.23	1.77521	0.751275	0.093022	0.029535		324.21	1.84461	1.44596	0.800543	0.136197	0.025688
324.43	1.7771	0.752785	0.093341	0.029555		324.41	1.84404	1.44711	0.801211	0.13641	0.02555
324.63	1.77868	0.754221	0.094198	0.03009		324.61	1.84336	1.44823	0.801848	0.136847	0.025481
324.83	1.77983	0.756208	0.094065	0.030249		324.81	1.84338	1.44881	0.802497	0.136827	0.026367
325.03	1.78167	0.758212	0.094319	0.029938		325.01	1.84399	1.44966	0.80215	0.137536	0.026517
325.23	1.78341	0.759063	0.094337	0.029945		325.21	1.84446	1.44994	0.802199	0.137791	0.025898
325.43	1.78517	0.760293	0.094201	0.029356		325.41	1.84477	1.4505	0.802068	0.137915	0.02557
325.63	1.78648	0.761374	0.094248	0.02893		325.61	1.84533	1.4512	0.802576	0.138197	0.025234
325.83	1.78806	0.762569	0.094207	0.029073		325.81	1.8465	1.45192	0.803335	0.138444	0.025767
326.03	1.7896	0.764242	0.094703	0.028682		326.01	1.84739	1.45201	0.804534	0.13878	0.025421
326.23	1.79072	0.766026	0.094945	0.028033		326.21	1.84739	1.45203	0.805061	0.138203	0.025644
326.43	1.79167	0.767038	0.094726	0.027543		326.41	1.84801	1.45254	0.80658	0.138421	0.025663
326.63	1.79284	0.769099	0.094531	0.027685		326.61	1.84817	1.4526	0.807117	0.138565	0.026025
326.83	1.79378	0.770529	0.095058	0.027149		326.81	1.84795	1.45262	0.807581	0.138977	0.025844
327.03	1.79494	0.771766	0.095573	0.027208		327.01	1.8484	1.45263	0.807931	0.139319	0.025275
327.23	1.79609	0.772917	0.095935	0.027759		327.21	1.84898	1.45229	0.809506	0.139598	0.024865
327.43	1.79756	0.774759	0.095668	0.028159		327.41	1.84894	1.45269	0.810439	0.139578	0.024796
327.63	1.79932	0.776756	0.096701	0.028022		327.61	1.84944	1.45336	0.811234	0.139973	0.024569
327.83	1.80123	0.778644	0.09716	0.028403		327.81	1.84917	1.45348	0.811266	0.140524	0.024438
328.03	1.80291	0.780028	0.097216	0.028629		328.01	1.84922	1.45382	0.81186	0.1405	0.024906
328.23	1.80496	0.782009	0.097783	0.029179		328.21	1.84905	1.45449	0.813113	0.140874	0.024654
328.43	1.80652	0.783348	0.098255	0.02913		328.41	1.84903	1.45541	0.813911	0.141219	0.025145
328.63	1.80794	0.785004	0.098405	0.029806		328.61	1.84884	1.45544	0.814033	0.14162	0.025311
328.83	1.80999	0.787716	0.097926	0.029683		328.81	1.84888	1.45662	0.814766	0.141836	0.025721
329.03	1.81276	0.789571	0.098042	0.029852		329.01	1.84935	1.45701	0.814844	0.142057	0.025582
329.23	1.81429	0.790886	0.09825	0.030039		329.21	1.84915	1.45748	0.815406	0.142056	0.025029
329.43	1.81556	0.792712	0.098789	0.030179		329.41	1.84987	1.45806	0.816377	0.142431	0.025079
329.63	1.81667	0.794	0.098761	0.030341		329.61	1.8509	1.45914	0.817133	0.142706	0.025011
329.83	1.81848	0.795903	0.098847	0.030647		329.81	1.8519	1.45972	0.817781	0.142943	0.025274
330.03	1.81969	0.7974	0.098808	0.030108		330.01	1.85216	1.46	0.818666	0.143058	0.025301
330.23	1.82069	0.798667	0.098829	0.031041		330.21	1.85194	1.45978	0.819114	0.142862	0.025772
330.43	1.821	0.799746	0.09926	0.0313		330.41	1.85216	1.46033	0.820584	0.142654	0.026071
330.63	1.82245	0.800966	0.100302	0.031659		330.61	1.85203	1.46049	0.821055	0.142573	0.026282
330.83	1.82299	0.80191	0.100672	0.031568		330.81	1.85227	1.46036	0.82215	0.142505	0.026005
331.03	1.82382	0.803378	0.101359	0.031446		331.01	1.85217	1.46065	0.823025	0.142655	0.025392
331.23	1.82414	0.804387	0.101579	0.031731		331.21	1.85253	1.46065	0.824169	0.143258	0.025422
331.43	1.82523	0.806239	0.101256	0.031441		331.41	1.85267	1.46112	0.824155	0.142921	0.025063
331.63	1.82605	0.808102	0.101943	0.031423		331.61	1.85279	1.46118	0.824613	0.142855	0.024646
331.83	1.82732	0.808893	0.101912	0.031419		331.81	1.85291	1.46081	0.825103	0.14355	0.02465
332.03	1.82861	0.810106	0.102365	0.031378		332.01	1.85285	1.46158	0.826154	0.143871	0.024626
332.23	1.82991	0.812008	0.102843	0.031716		332.21	1.85277	1.46138	0.827452	0.144408	0.024158
332.43	1.83128	0.813189	0.102976	0.031693		332.41	1.85302	1.46163	0.827963	0.14483	0.02405
332.63	1.83314	0.81504	0.10317	0.031959		332.61	1.85299	1.46165	0.82897	0.145239	0.023631
332.83	1.83539	0.817132	0.103178	0.031417		332.81	1.85322	1.46218	0.830008	0.145713	0.02405
333.03	1.83711	0.818587	0.102878	0.03181		333.01	1.85369	1.46207	0.831075	0.146684	0.024274
333.23	1.83843	0.820394	0.103385	0.031361		333.21	1.8539	1.46206	0.831622	0.14715	0.023887
333.43	1.83937	0.821974	0.103221	0.03139		333.41	1.85422	1.46224	0.832645	0.14759	0.024608
333.63	1.84118	0.823592	0.10299	0.031148		333.61	1.8549	1.46317	0.833487	0.147205	0.024285
333.83	1.84324	0.826309	0.103216	0.03092		333.81	1.85526	1.46408	0.834165	0.14679	0.02451
334.03	1.84463	0.828216	0.103458	0.031052		334.01	1.85472	1.46421	0.834977	0.146777	0.024898
334.23	1.84577	0.830287	0.103872	0.031763		334.21	1.85405	1.46392	0.835228	0.146886	0.025503
334.43	1.84716	0.831921	0.103498	0.031161		334.41	1.85439	1.46473	0.836715	0.146991	0.025744
334.63	1.84835	0.833719	0.104039	0.030663		334.61	1.8543	1.46511	0.837672	0.147552	0.025396
334.83	1.84888	0.835854	0.104215	0.030072		334.81	1.85433	1.46599	0.838147	0.14789	0.025169
335.03	1.84997	0.838282	0.104022	0.030102		335.01	1.8537	1.46732	0.838275	0.147862	0.024828
335.23	1.85097	0.839747	0.104005	0.030099		335.21	1.85388	1.46757	0.838516	0.147839	0.024694
335.43	1.85184	0.841263	0.103009	0.030084		335.41	1.85399	1.46798	0.838623	0.147137	0.02458
335.63	1.85312	0.842625	0.102585	0.03078		335.61	1.85374	1.46829	0.838991	0.147486	0.024298
335.83	1.85433	0.843853	0.102933	0.030656		335.81	1.85403	1.46876	0.8394	0.148101	0.024542
336.03	1.8559	0.84529	0.102912	0.030798		336.01	1.85419	1.46928	0.839417	0.148802	0.024543
336.23	1.85726	0.846855	0.103021	0.030483		336.21	1.85355	1.46897	0.839304	0.149135	0.024623
336.43	1.85874	0.847718	0.10329	0.031298		336.41	1.85362	1.46913	0.839861	0.14977	0.025061
336.63	1.86021	0.849373	0.103268	0.03149		336.61	1.8534	1.46901	0.84045	0.150189	0.025812
336.83	1.8616	0.850289	0.103721	0.031257		336.81	1.85372	1.46884	0.840456	0.150716	0.026419
337.03	1.86244	0.851277	0.103981	0.032012		337.01	1.85407	1.46903	0.841096	0.150976	0.026626
337.23	1.86387	0.852616	0.104686	0.032193		337.21	1.85362	1.46853	0.841486	0.150584	0.026578
337.43	1.86507	0.854102	0.104555	0.032625		337.41	1.85348	1.46858	0.84198	0.150992	0.02653
337.63	1.86679	0.855817	0.105326	0.032812		337.61	1.85368	1.46969	0.843105	0.150758	0.026104
337.83	1.86787	0.857365	0.105994	0.032673		337.81	1.85381	1.4698	0.844296	0.151248	0.026056
338.03	1.86838	0.858506	0.106406	0.032795		338.01	1.85312	1.4694	0.845485	0.151881	0.026301
338.23	1.86901	0.859828	0.107142	0.032519		338.21	1.85386	1.4693	0.846438	0.152244	0.026367
338.43	1.87091	0.861062	0.107245	0.031808		338.41	1.85461	1.46955	0.847946	0.152323	0.026426
338.63	1.87246	0.862916	0.107955	0.031816		338.61	1.85468	1.47019	0.848416	0.152443	0.025777
338.83	1.87406	0.864326	0.108075	0.031538		338.81	1.85515	1.4708	0.849274	0.152208	0.02534
339.03	1.8749	0.865842	0.107702	0.031777		339.01	1.85543	1.47118	0.849748	0.152299	0.02506
339.23	1.8763	0.867043	0.107855	0.031833		339.21	1.8571	1.471	0.850211	0.152257	0.024975
339.43	1.87803	0.868652	0.107064	0.03184		339.41	1.8577	1.47116	0.851149	0.152079	0.025916
339.63	1.87936	0.870387	0.107115	0.032171		339.61	1.85718	1.47105	0.851269	0.152106	0.025879
339.83	1.87959	0.872391	0.107394	0.031999		339.81	1.85807	1.47149	0.85147	0.151799	0.02578
340.03	1.88156	0.873607	0.10742	0.031862		340.01	1.85818	1.47151	0.85163	0.152264	0.025789
340.23	1.88242	0.875263	0.108136	0.03249		340.21	1.85832	1.4722	0.852242	0.152685	0.025832
340.43	1.88407	0.876333	0.108811	0.033234		340.41	1.85937	1.47246	0.852976	0.152539	0.025849
340.63	1.88495	0.878163	0.109319	0.033489		340.61	1.85976	1.47212	0.853018	0.152705	0.026085
340.83	1.88629	0.879442	0.110187	0.033303		340.81	1.86054	1.47182	0.85339	0.152604	0.025973
341.03	1.8874	0.880976	0.11041	0.03346		341.01	1.86031	1.47143	0.854454	0.152331	0.025858
341.23	1.88877	0.882739	0.110448	0.033794		341.21	1.85953	1.4717	0.855389	0.152588	0.025835
341.43	1.88958	0.884481	0.110673	0.033446		341.41	1.85963	1.47193	0.855985	0.153368	0.025797
341.63	1.89038	0.885459	0.110998	0.033337		341.61	1.85919	1.47237	0.856792	0.153659	0.026016
341.83	1.89092	0.886845	0.112036	0.033898		341.81	1.85908	1.4725	0.857047	0.153527	0.025959
342.03	1.8913	0.888571	0.112396	0.033494		342.01	1.85859	1.47338	0.857648	0.153227	0.026862
342.23	1.89278	0.890772	0.112452	0.033207		342.21	1.85906	1.4741	0.858038	0.153039	0.027197
342.43	1.8945	0.892545	0.112795	0.033004		342.41	1.85839	1.47488	0.858279	0.153028	0.027545
342.63	1.89569	0.894291	0.112889	0.032911		342.61	1.85833	1.47579	0.858263	0.153313	0.027017
342.83	1.89694	0.895847	0.113134	0.032491		342.81	1.85818	1.47627	0.859051	0.153445	0.027088
343.03	1.89859	0.897576	0.112984	0.032838		343.01	1.85834	1.47683	0.859401	0.15354	0.02706
343.23	1.89988	0.8996	0.113576	0.033304		343.21	1.85843	1.47727	0.859889	0.153505	0.026851
343.43	1.90088	0.901328	0.113424	0.033323		343.41	1.85717	1.4779	0.860815	0.153539	0.02662
343.63	1.90171	0.902883	0.113451	0.033208		343.61	1.85654	1.47812	0.86146	0.153865	0.025616
343.83	1.9024	0.904446	0.114156	0.033274		343.81	1.85723	1.47863	0.862414	0.153812	0.024593
344.03	1.90427	0.905118	0.114674	0.033272		344.01	1.85718	1.47854	0.862466	0.154355	0.02444
344.23	1.9053	0.906253	0.114737	0.033362		344.21	1.85807	1.47863	0.862943	0.154215	0.024021
344.43	1.9068	0.907728	0.114438	0.033548		344.41	1.85832	1.47796	0.863566	0.154268	0.023791
344.63	1.90768	0.909899	0.113937	0.03356		344.61	1.85845	1.47729	0.863909	0.155069	0.024054
344.83	1.90904	0.91157	0.113675	0.033219		344.81	1.85894	1.47678	0.864928	0.155528	0.023851
345.03	1.91022	0.913339	0.113395	0.03368		345.01	1.859	1.47652	0.866209	0.156149	0.024074
345.23	1.9113	0.914621	0.113716	0.033804		345.21	1.8595	1.47712	0.866937	0.15621	0.024279
345.43	1.91183	0.915879	0.112964	0.033593		345.41	1.85945	1.47723	0.867731	0.156257	0.024427
345.63	1.91274	0.917093	0.112645	0.034352		345.61	1.85978	1.4777	0.867817	0.156112	0.024562
345.83	1.91372	0.918522	0.113204	0.0346		345.81	1.86048	1.47825	0.868495	0.155741	0.025005
346.03	1.91399	0.919781	0.112949	0.033852		346.01	1.86154	1.47897	0.86969	0.155985	0.025661
346.23	1.91498	0.921118	0.113147	0.033748		346.21	1.86227	1.47916	0.870134	0.156677	0.025605
346.43	1.91594	0.922351	0.113605	0.033414		346.41	1.86295	1.47971	0.870524	0.157267	0.025823
346.63	1.91772	0.923712	0.113407	0.03305		346.61	1.86396	1.48035	0.870936	0.157548	0.025971
346.83	1.91879	0.92433	0.114146	0.033263		346.81	1.86417	1.48079	0.872213	0.157219	0.026076
347.03	1.9201	0.925413	0.114376	0.033477		347.01	1.86463	1.48091	0.872954	0.157187	0.025851
347.23	1.92071	0.926447	0.115062	0.033405		347.21	1.86474	1.48117	0.873137	0.157721	0.026284
347.43	1.92233	0.927565	0.115379	0.032819		347.41	1.86439	1.4814	0.874008	0.157879	0.026059
347.63	1.92375	0.928987	0.11684	0.032105		347.61	1.86464	1.48141	0.874761	0.158433	0.026583
347.83	1.9246	0.930005	0.117997	0.031758		347.81	1.86499	1.48156	0.875245	0.15883	0.026798
348.03	1.92602	0.931033	0.118358	0.03146		348.01	1.86486	1.48134	0.875074	0.159067	0.027138
348.23	1.92638	0.932423	0.118431	0.031424		348.21	1.86482	1.48121	0.875631	0.159299	0.027274
348.43	1.92729	0.934273	0.11882	0.031958		348.41	1.86534	1.48076	0.875479	0.160257	0.02765
348.63	1.92843	0.936537	0.11932	0.031589		348.61	1.86497	1.48053	0.875258	0.161271	0.027847
348.83	1.92901	0.938357	0.119506	0.032092		348.81	1.86461	1.48074	0.875568	0.161372	0.027785
349.03	1.92944	0.940472	0.1195	0.032255		349.01	1.86467	1.4811	0.876117	0.160808	0.027627
349.23	1.93079	0.942364	0.120334	0.031947		349.21	1.86462	1.48187	0.876545	0.160208	0.027317
349.43	1.93106	0.943989	0.119921	0.03224		349.41	1.86405	1.48232	0.876833	0.160502	0.027384
349.63	1.93158	0.945695	0.119739	0.032126		349.61	1.86379	1.48286	0.877077	0.160551	0.027135
349.83	1.93237	0.947245	0.119816	0.031726		349.81	1.86369	1.48308	0.87759	0.160792	0.027042
350.03	1.93218	0.949003	0.119831	0.031594		350.01	1.86409	1.48373	0.877534	0.161005	0.027069
350.23	1.93302	0.950985	0.119183	0.031475		350.21	1.86383	1.48429	0.877839	0.161567	0.027294
350.43	1.93403	0.952667	0.118335	0.03183		350.41	1.86391	1.48462	0.878375	0.161822	0.027426
350.63	1.9353	0.953574	0.117711	0.032469		350.61	1.86361	1.48532	0.878661	0.161661	0.027516
350.83	1.9361	0.955011	0.117798	0.032672		350.81	1.8632	1.48564	0.879754	0.161642	0.027562
351.03	1.93768	0.955817	0.116858	0.03292		351.01	1.86366	1.48582	0.879758	0.162084	0.027724
351.23	1.93949	0.956415	0.116942	0.032668		351.21	1.86353	1.48595	0.879839	0.162361	0.027853
351.43	1.9412	0.958378	0.117693	0.032961		351.41	1.86359	1.48621	0.880647	0.162669	0.027988
351.63	1.94272	0.959238	0.118364	0.032988		351.61	1.86379	1.48607	0.881392	0.16313	0.028517
351.83	1.94407	0.960478	0.118419	0.032867		351.81	1.86385	1.48546	0.881391	0.163926	0.028885
352.03	1.94572	0.961588	0.118759	0.033102		352.01	1.86344	1.48517	0.881731	0.164125	0.028964
352.23	1.94662	0.962353	0.119168	0.033525		352.21	1.8641	1.48484	0.881657	0.164297	0.028887
352.43	1.94797	0.963504	0.120141	0.033445		352.41	1.86513	1.48476	0.881441	0.164401	0.028986
352.63	1.94884	0.964981	0.120776	0.033957		352.61	1.86491	1.48463	0.881851	0.164758	0.028203
352.83	1.94894	0.966785	0.120809	0.034277		352.81	1.86568	1.48511	0.882821	0.163988	0.028014
353.03	1.94964	0.968547	0.121496	0.034096		353.01	1.86602	1.4851	0.88456	0.163699	0.027264
353.23	1.95055	0.970128	0.122596	0.03426		353.21	1.86649	1.48541	0.885786	0.163301	0.02698
353.43	1.95021	0.971354	0.122723	0.033724		353.41	1.8668	1.48524	0.887084	0.162938	0.027065
353.63	1.95129	0.972767	0.123033	0.033617		353.61	1.86704	1.48504	0.888169	0.16255	0.026956
353.83	1.95229	0.974299	0.123864	0.034218		353.81	1.86721	1.48526	0.889294	0.162761	0.026922
354.03	1.95223	0.97593	0.123952	0.033822		354.01	1.86727	1.48581	0.890259	0.163126	0.02723
354.23	1.95324	0.977244	0.123592	0.034204		354.21	1.86684	1.48576	0.891601	0.163896	0.027369
354.43	1.95399	0.978444	0.123523	0.034203		354.41	1.86637	1.48561	0.892006	0.163834	0.027381
354.63	1.95502	0.980302	0.123621	0.033859		354.61	1.8662	1.48648	0.893052	0.163649	0.02822
354.83	1.95608	0.983035	0.123138	0.033356		354.81	1.866	1.48706	0.894017	0.163877	0.028606
355.03	1.95749	0.98411	0.123085	0.033763		355.01	1.86568	1.48741	0.89334	0.164032	0.029349
355.23	1.95858	0.985686	0.123787	0.033783		355.21	1.86481	1.48757	0.893842	0.164271	0.029749
355.43	1.96002	0.987683	0.124567	0.034183		355.41	1.86476	1.48775	0.893504	0.164731	0.030193
355.63	1.96163	0.989113	0.124302	0.033628		355.61	1.86524	1.48769	0.893066	0.164477	0.03006
355.83	1.96333	0.990846	0.124339	0.033312		355.81	1.86548	1.48812	0.892138	0.165444	0.030553
356.03	1.9644	0.991916	0.124873	0.033377		356.01	1.86597	1.48903	0.892176	0.165406	0.030259
356.23	1.96526	0.993454	0.125082	0.033926		356.21	1.86656	1.48903	0.89213	0.165894	0.029626
356.43	1.96549	0.995016	0.125008	0.033765		356.41	1.86718	1.48926	0.892401	0.165976	0.029289
356.63	1.96615	0.99711	0.125188	0.034381		356.61	1.8675	1.48903	0.89263	0.166108	0.028768
356.83	1.96673	0.999223	0.124934	0.034675		356.81	1.86774	1.48916	0.893454	0.165576	0.028759
357.03	1.96721	1.00031	0.125639	0.034448		357.01	1.86792	1.48896	0.894065	0.165986	0.027938
357.23	1.96777	1.00121	0.125834	0.034669		357.21	1.86884	1.48925	0.894421	0.166287	0.027583
357.43	1.9687	1.00211	0.126068	0.034356		357.41	1.86936	1.48897	0.894931	0.166499	0.027554
357.63	1.97063	1.00285	0.126646	0.034512		357.61	1.86919	1.48914	0.895428	0.16694	0.027963
357.83	1.97124	1.00409	0.126661	0.034439		357.81	1.86932	1.48983	0.896593	0.167552	0.027296
358.03	1.97188	1.00483	0.126344	0.033897		358.01	1.8691	1.49018	0.897449	0.167844	0.027102
358.23	1.97275	1.00578	0.12677	0.034422		358.21	1.86917	1.49039	0.898015	0.168023	0.027199
358.43	1.97389	1.00769	0.126908	0.034082		358.41	1.86942	1.49122	0.898259	0.168041	0.027821
358.63	1.97463	1.00944	0.127102	0.0334		358.61	1.86936	1.49163	0.899088	0.167938	0.028363
358.83	1.9756	1.01119	0.127205	0.033668		358.81	1.86915	1.49194	0.899633	0.167773	0.028323
359.03	1.97667	1.01167	0.12772	0.034079		359.01	1.86923	1.49262	0.899329	0.167328	0.028627
359.23	1.97743	1.01261	0.12793	0.034175		359.21	1.86996	1.49277	0.900115	0.167315	0.028323
359.43	1.97843	1.01393	0.12838	0.034656		359.41	1.87086	1.49302	0.899501	0.167558	0.027941
359.63	1.97978	1.01577	0.128363	0.034577		359.61	1.87152	1.49382	0.899573	0.167334	0.02828
359.83	1.98056	1.01685	0.128308	0.035071		359.81	1.872	1.49491	0.900375	0.168014	0.028637
360.03	1.98061	1.01868	0.128097	0.03537		360.01	1.87268	1.49477	0.901206	0.167982	0.028357
360.23	1.98122	1.02074	0.12778	0.035683		360.21	1.87166	1.49401	0.901895	0.168389	0.028262
360.43	1.98094	1.02242	0.128032	0.035528		360.41	1.87161	1.49405	0.902027	0.168038	0.02869
360.63	1.98131	1.02441	0.128479	0.035893		360.61	1.87136	1.49377	0.901737	0.167574	0.028811
360.83	1.982	1.02604	0.128488	0.036003		360.81	1.87144	1.49374	0.902201	0.167164	0.028884
361.03	1.982	1.02715	0.128832	0.035769		361.01	1.87149	1.49344	0.902351	0.167787	0.028886
361.23	1.98238	1.02872	0.128989	0.036039		361.21	1.87176	1.49321	0.90306	0.167806	0.029017
361.43	1.98333	1.03008	0.128685	0.03604		361.41	1.87158	1.49314	0.903502	0.168015	0.029402
361.63	1.98434	1.03167	0.128821	0.035315		361.61	1.87133	1.49358	0.904038	0.16856	0.029549
361.83	1.98478	1.03318	0.128288	0.035238		361.81	1.87135	1.49394	0.904741	0.169331	0.028504
362.03	1.98552	1.03469	0.128585	0.03491		362.01	1.87062	1.49392	0.904797	0.169496	0.028638
362.23	1.98635	1.03642	0.128896	0.0351		362.21	1.87118	1.49391	0.904642	0.169919	0.029216
362.43	1.98768	1.03799	0.128788	0.034798		362.41	1.87064	1.49401	0.904499	0.170148	0.02974
362.63	1.98824	1.03927	0.128984	0.034276		362.61	1.87023	1.49362	0.905222	0.169376	0.029609
362.83	1.98917	1.04033	0.129569	0.034627		362.81	1.86986	1.49351	0.90534	0.169162	0.029992
363.03	1.98974	1.04173	0.12996	0.035266		363.01	1.87015	1.49448	0.904726	0.168762	0.030653
363.23	1.99114	1.04279	0.130523	0.035771		363.21	1.87003	1.49486	0.905129	0.169328	0.03079
363.43	1.99223	1.0438	0.131352	0.036025		363.41	1.87001	1.4951	0.905585	0.169951	0.030948
363.63	1.99401	1.04446	0.131836	0.036284		363.61	1.87003	1.49537	0.905807	0.170354	0.030743
363.83	1.99461	1.04508	0.131938	0.036687		363.81	1.87008	1.49557	0.906977	0.170273	0.030197
364.03	1.99561	1.04589	0.132286	0.036957		364.01	1.86998	1.4953	0.907405	0.170948	0.029794
364.23	1.99667	1.04714	0.133047	0.037525		364.21	1.86899	1.49559	0.907913	0.17102	0.029769
364.43	1.99695	1.04792	0.13411	0.037577		364.41	1.86983	1.49624	0.9082	0.171	0.029288
364.63	1.99823	1.04883	0.134665	0.037865		364.61	1.87025	1.49604	0.90876	0.170996	0.02886
364.83	1.99963	1.04973	0.134888	0.038016		364.81	1.87089	1.49619	0.910268	0.17145	0.028382
365.03	2.00002	1.05084	0.135037	0.037928		365.01	1.87146	1.49605	0.91131	0.172454	0.028163
365.23	2.00105	1.05205	0.135234	0.037771		365.21	1.87202	1.49665	0.912294	0.172934	0.027288
365.43	2.00167	1.05343	0.13511	0.037787		365.41	1.87187	1.49726	0.913068	0.174173	0.026593
365.63	2.00182	1.05456	0.134906	0.037267		365.61	1.87205	1.4973	0.913765	0.17462	0.025659
365.83	2.00242	1.05642	0.134319	0.037411		365.81	1.87172	1.49672	0.914532	0.175143	0.025613
366.03	2.00311	1.0585	0.134167	0.037356		366.01	1.87178	1.49693	0.914752	0.174755	0.026517
366.23	2.00443	1.06015	0.134177	0.037187		366.21	1.87223	1.49683	0.915009	0.17444	0.027385
366.43	2.00515	1.06188	0.134189	0.03669		366.41	1.87163	1.49651	0.915161	0.174191	0.027568
366.63	2.0057	1.06351	0.135064	0.036447		366.61	1.87216	1.49665	0.915755	0.17418	0.027422
366.83	2.00639	1.06486	0.136183	0.036684		366.81	1.87233	1.49704	0.915462	0.174245	0.028161
367.03	2.00758	1.06715	0.136067	0.037022		367.01	1.87316	1.49768	0.915935	0.174553	0.028535
367.23	2.00911	1.06841	0.135589	0.036747		367.21	1.87322	1.49805	0.916744	0.175168	0.028759
367.43	2.01013	1.06968	0.135849	0.036698		367.41	1.87313	1.49808	0.91743	0.175195	0.028435
367.63	2.01108	1.07039	0.136163	0.036645		367.61	1.87306	1.49869	0.917441	0.17573	0.027755
367.83	2.01221	1.07125	0.136159	0.036233		367.81	1.87295	1.49942	0.917799	0.175427	0.027969
368.03	2.01295	1.07205	0.136549	0.036108		368.01	1.87343	1.50003	0.917527	0.176089	0.028029
368.23	2.0129	1.07394	0.136587	0.036211		368.21	1.87392	1.49999	0.917356	0.176089	0.028387
368.43	2.01347	1.07479	0.137118	0.036085		368.41	1.87443	1.5002	0.917031	0.176707	0.028554
368.63	2.01469	1.07608	0.13706	0.035767		368.61	1.87466	1.50009	0.917646	0.176345	0.02865
368.83	2.01505	1.07774	0.137066	0.036251		368.81	1.87556	1.50091	0.918758	0.176733	0.028204
369.03	2.01544	1.07937	0.137127	0.036435		369.01	1.87536	1.50045	0.919443	0.176524	0.028199
369.23	2.01627	1.08164	0.137158	0.037249		369.21	1.87532	1.50069	0.919858	0.176234	0.02771
369.43	2.01634	1.08376	0.137183	0.037783		369.41	1.8752	1.50025	0.920723	0.17645	0.027924
369.63	2.01725	1.08517	0.136578	0.038387		369.61	1.87535	1.4997	0.920958	0.175855	0.028056
369.83	2.01857	1.08736	0.136675	0.038655		369.81	1.87495	1.49958	0.921385	0.176443	0.028863
370.03	2.01964	1.08899	0.13706	0.038823		370.01	1.8757	1.4998	0.921486	0.176064	0.029458
370.23	2.02106	1.09026	0.137632	0.038643		370.21	1.87616	1.49931	0.921695	0.176583	0.029797
370.43	2.02152	1.09089	0.137834	0.038677		370.41	1.87608	1.49912	0.922126	0.177391	0.029382
370.63	2.02253	1.09224	0.1388	0.038205		370.61	1.87681	1.49998	0.923215	0.178264	0.028954
370.83	2.02303	1.0932	0.13923	0.038226		370.81	1.87674	1.50033	0.92367	0.178711	0.029552
371.03	2.02407	1.09509	0.138965	0.037676		371.01	1.87673	1.50034	0.924175	0.179302	0.029348
371.23	2.0243	1.09597	0.138955	0.037156		371.21	1.87614	1.50061	0.924632	0.179494	0.02981
371.43	2.02495	1.09666	0.13978	0.036757		371.41	1.87633	1.50121	0.924479	0.17945	0.02911
371.63	2.02552	1.09727	0.140182	0.036087		371.61	1.87698	1.50198	0.924587	0.179674	0.028434
371.83	2.02609	1.09794	0.14079	0.035813		371.81	1.87708	1.50226	0.92424	0.179044	0.028407
372.03	2.02647	1.09971	0.141276	0.035317		372.01	1.87753	1.50242	0.92408	0.179163	0.02804
372.23	2.02692	1.10092	0.141834	0.035091		372.21	1.87784	1.50215	0.923503	0.17894	0.028165
372.43	2.02812	1.10147	0.142482	0.034903		372.41	1.87728	1.50249	0.923227	0.178026	0.027808
372.63	2.029	1.10277	0.142591	0.034424		372.61	1.87747	1.50305	0.923309	0.176839	0.027169
372.83	2.02946	1.1047	0.142405	0.034904		372.81	1.87763	1.50319	0.923593	0.176636	0.026942
373.03	2.03004	1.10662	0.142507	0.035243		373.01	1.87709	1.50203	0.923452	0.175678	0.026905
373.23	2.03105	1.10855	0.142494	0.036008		373.21	1.8777	1.50194	0.923665	0.175376	0.026863
373.43	2.03188	1.10964	0.142414	0.036104		373.41	1.87804	1.50211	0.924219	0.175099	0.026741
373.63	2.03317	1.11152	0.142075	0.036604		373.61	1.87803	1.50198	0.923848	0.175384	0.026833
373.83	2.0341	1.11247	0.141793	0.037028		373.81	1.8777	1.50205	0.923993	0.176244	0.026957
374.03	2.03475	1.11441	0.141648	0.037307		374.01	1.87762	1.50202	0.924024	0.175909	0.027173
374.23	2.03591	1.1159	0.14146	0.037426		374.21	1.87763	1.50261	0.924832	0.176852	0.027845
374.43	2.03663	1.1167	0.141885	0.037397		374.41	1.87755	1.50302	0.9261	0.177142	0.027489
374.63	2.03726	1.11855	0.14184	0.037647		374.61	1.87782	1.5034	0.9275	0.177743	0.027528
374.83	2.03744	1.11985	0.141926	0.038575		374.81	1.87712	1.50324	0.928169	0.178397	0.028174
375.03	2.03808	1.1213	0.14188	0.038851		375.01	1.87802	1.50267	0.929084	0.178404	0.028199
375.23	2.03891	1.12239	0.142126	0.039261		375.21	1.87858	1.50315	0.929837	0.178539	0.028747
375.43	2.04026	1.1233	0.142809	0.039158		375.41	1.87989	1.50438	0.930702	0.178503	0.028123
375.63	2.04113	1.12401	0.143145	0.039329		375.61	1.88025	1.50469	0.931039	0.178479	0.02776
375.83	2.04216	1.12465	0.144085	0.038798		375.81	1.88038	1.50393	0.93099	0.178401	0.02795
376.03	2.04318	1.12597	0.144505	0.037991		376.01	1.88014	1.50418	0.930624	0.178667	0.027813
376.23	2.04354	1.12606	0.145324	0.037593		376.21	1.88006	1.50407	0.930409	0.178315	0.028039
376.43	2.04386	1.12724	0.145454	0.037124		376.41	1.88002	1.5041	0.930181	0.178064	0.027935
376.63	2.04416	1.12872	0.145918	0.036883		376.61	1.88087	1.50456	0.930747	0.178415	0.02806
376.83	2.0442	1.13012	0.146664	0.036085		376.81	1.8809	1.50426	0.930991	0.178659	0.028412
377.03	2.04493	1.13131	0.147325	0.036308		377.01	1.88001	1.5042	0.930581	0.178543	0.02808
377.23	2.04564	1.13217	0.14741	0.0368		377.21	1.88007	1.50488	0.931197	0.178363	0.028336
377.43	2.04578	1.13336	0.147277	0.036479		377.41	1.87966	1.50553	0.931241	0.178507	0.028139
377.63	2.04703	1.13498	0.147215	0.036239		377.61	1.87928	1.50605	0.930879	0.17917	0.027878
377.83	2.04716	1.13617	0.146943	0.036213		377.81	1.87852	1.5065	0.931146	0.179582	0.027856
378.03	2.04807	1.13818	0.147085	0.036405		378.01	1.87793	1.50711	0.931246	0.179601	0.027677
378.23	2.04949	1.13969	0.146855	0.037236		378.21	1.87763	1.50805	0.932536	0.180228	0.02837
378.43	2.05017	1.14071	0.146639	0.037794		378.41	1.87661	1.50791	0.933883	0.18046	0.027992
378.63	2.05079	1.14254	0.145752	0.038976		378.61	1.87627	1.50758	0.935302	0.180597	0.028029
378.83	2.05166	1.14389	0.145889	0.039676		378.81	1.87629	1.50693	0.935385	0.181171	0.028547
379.03	2.05203	1.14518	0.145946	0.039853		379.01	1.87712	1.50665	0.936122	0.181226	0.028677
379.23	2.05246	1.14677	0.146484	0.039708		379.21	1.87745	1.50715	0.937199	0.181415	0.029393
379.43	2.05308	1.14752	0.147131	0.039632		379.41	1.8779	1.50694	0.937271	0.181691	0.02981
379.63	2.05403	1.14894	0.147349	0.039418		379.61	1.87846	1.50665	0.93655	0.18195	0.030187
379.83	2.05513	1.15072	0.148032	0.039166		379.81	1.87878	1.50563	0.936656	0.182603	0.03071
380.03	2.05566	1.15198	0.14866	0.038558		380.01	1.8792	1.50643	0.936796	0.183157	0.031164
380.23	2.05605	1.15329	0.149478	0.038696		380.21	1.88031	1.50675	0.936997	0.183387	0.031473
380.43	2.05671	1.15489	0.149677	0.037971		380.41	1.88153	1.50673	0.936952	0.183728	0.032002
380.63	2.05739	1.15603	0.149918	0.03765		380.61	1.88233	1.50694	0.937506	0.184252	0.032347
380.83	2.0581	1.15711	0.150204	0.037216		380.81	1.88227	1.5067	0.936523	0.184471	0.03286
381.03	2.0586	1.15799	0.150032	0.037549		381.01	1.88267	1.50685	0.935886	0.183948	0.032759
381.23	2.05864	1.15832	0.149726	0.037405		381.21	1.88408	1.5069	0.936393	0.184185	0.032625
381.43	2.05934	1.15951	0.149739	0.036286		381.41	1.8849	1.50692	0.935876	0.184769	0.032448
381.63	2.06089	1.16033	0.149793	0.036152		381.61	1.88527	1.50765	0.935316	0.185332	0.032182
381.83	2.06172	1.16167	0.149486	0.036238		381.81	1.88545	1.50795	0.935383	0.185118	0.031871
382.03	2.06304	1.16258	0.14908	0.036238		382.01	1.88518	1.50884	0.936114	0.184355	0.031836
382.23	2.06363	1.16459	0.149156	0.036567		382.21	1.88471	1.50924	0.936625	0.184061	0.031709
382.43	2.0633	1.16606	0.148687	0.036755		382.41	1.88397	1.5089	0.936963	0.183678	0.03118
382.63	2.06366	1.16747	0.148496	0.036948		382.61	1.88435	1.50931	0.937347	0.183618	0.031168
382.83	2.06385	1.16879	0.149127	0.037388		382.81	1.88411	1.50952	0.936721	0.183758	0.031179
383.03	2.06387	1.17027	0.149944	0.037819		383.01	1.88372	1.51039	0.937996	0.182962	0.031354
383.23	2.0647	1.17145	0.150163	0.037889		383.21	1.88358	1.51118	0.938805	0.183094	0.031776
383.43	2.06588	1.17247	0.150679	0.037545		383.41	1.88323	1.51188	0.93866	0.183156	0.031748
383.63	2.06719	1.17393	0.150795	0.037474		383.61	1.88312	1.51246	0.939492	0.183734	0.03162
383.83	2.06795	1.17528	0.15108	0.038124		383.81	1.88268	1.51262	0.940475	0.184379	0.031425
384.03	2.06839	1.17564	0.151242	0.038169		384.01	1.88238	1.51333	0.941123	0.184439	0.031068
384.23	2.0684	1.17738	0.151375	0.039003		384.21	1.88272	1.51355	0.941878	0.184263	0.031314
384.43	2.0693	1.17851	0.150838	0.039317		384.41	1.88327	1.51361	0.942286	0.184516	0.030862
384.63	2.06965	1.17969	0.150792	0.040142		384.61	1.88289	1.51325	0.942389	0.185228	0.030687
384.83	2.07011	1.18091	0.151216	0.041028		384.81	1.88283	1.51278	0.942942	0.184892	0.030885
385.03	2.07051	1.182	0.151035	0.041668		385.01	1.88312	1.5126	0.942766	0.18496	0.030722
385.23	2.07117	1.18268	0.151555	0.042133		385.21	1.8831	1.51225	0.943104	0.185497	0.030907
385.43	2.07176	1.18425	0.151663	0.042652		385.41	1.88366	1.51188	0.94253	0.186194	0.030712
385.63	2.07253	1.18523	0.151854	0.043163		385.61	1.88375	1.51209	0.942415	0.186254	0.030664
385.83	2.07326	1.1868	0.151391	0.042992		385.81	1.88428	1.5117	0.943393	0.185852	0.030309
386.03	2.07322	1.18801	0.151371	0.042791		386.01	1.88431	1.51149	0.943237	0.185938	0.030836
386.23	2.07318	1.18942	0.152379	0.042913		386.21	1.88401	1.51067	0.94215	0.186356	0.030348
386.43	2.07364	1.19009	0.152261	0.042756		386.41	1.88339	1.51052	0.941808	0.186291	0.030579
386.63	2.07491	1.19061	0.152929	0.042936		386.61	1.88373	1.51056	0.941398	0.18677	0.02997
386.83	2.07522	1.19195	0.153786	0.043539		386.81	1.88349	1.51034	0.941313	0.186374	0.030128
387.03	2.07623	1.19303	0.154153	0.043236		387.01	1.88367	1.50964	0.941997	0.18652	0.030195
387.23	2.07692	1.19364	0.154408	0.042811		387.21	1.88378	1.50929	0.941817	0.187223	0.029959
387.43	2.07784	1.19467	0.154905	0.042705		387.41	1.88416	1.5095	0.942124	0.187425	0.029722
387.63	2.07908	1.19619	0.155432	0.042294		387.61	1.88419	1.50915	0.942506	0.18797	0.029165
387.83	2.07981	1.19749	0.155745	0.041344		387.81	1.88394	1.5094	0.943286	0.188382	0.028553
388.03	2.08045	1.19844	0.155603	0.041074		388.01	1.88432	1.50912	0.943618	0.188597	0.027881
388.23	2.08129	1.20023	0.155902	0.040985		388.21	1.88521	1.50974	0.94462	0.188671	0.028452
388.43	2.08212	1.20138	0.155715	0.041252		388.41	1.88529	1.51045	0.944849	0.189178	0.027615
388.63	2.0834	1.20267	0.155824	0.041136		388.61	1.8849	1.51045	0.945294	0.189343	0.027708
388.83	2.08409	1.20476	0.156338	0.041109		388.81	1.88444	1.51128	0.94632	0.188946	0.028034
389.03	2.08478	1.20633	0.156183	0.041243		389.01	1.88381	1.51176	0.946722	0.18919	0.028668
389.23	2.08597	1.20731	0.156991	0.040685		389.21	1.88381	1.51226	0.947115	0.189097	0.029412
389.43	2.08654	1.20866	0.156097	0.039941		389.41	1.88437	1.5129	0.94739	0.189093	0.029204
389.63	2.08771	1.20993	0.155949	0.039144		389.61	1.88421	1.51341	0.948026	0.189058	0.029954
389.83	2.08801	1.21125	0.156035	0.03927		389.81	1.88463	1.51329	0.948645	0.189081	0.030582
390.03	2.08835	1.21254	0.15646	0.039122		390.01	1.88467	1.51336	0.948436	0.188915	0.031648
390.23	2.08891	1.21374	0.15696	0.038796		390.21	1.88429	1.5134	0.948248	0.188672	0.031917
390.43	2.08953	1.21531	0.156873	0.038748		390.41	1.88427	1.51403	0.948574	0.188087	0.031917
390.63	2.08962	1.21677	0.15753	0.039156		390.61	1.88478	1.51363	0.94891	0.188116	0.032211
390.83	2.08985	1.21883	0.158099	0.039227		390.81	1.88523	1.51288	0.949066	0.187859	0.032819
391.03	2.09024	1.21946	0.158625	0.039089		391.01	1.8857	1.51238	0.949584	0.187923	0.032085
391.23	2.09071	1.22034	0.159196	0.039181		391.21	1.88635	1.51255	0.949439	0.187692	0.031934
391.43	2.0916	1.22182	0.159281	0.038558		391.41	1.88675	1.51244	0.94916	0.187721	0.03145
391.63	2.09196	1.22329	0.159587	0.03758		391.61	1.88693	1.51195	0.949688	0.187941	0.030867
391.83	2.09223	1.22417	0.15958	0.037588		391.81	1.88755	1.51163	0.950569	0.188057	0.030671
392.03	2.09262	1.225	0.159341	0.038384		392.01	1.88813	1.51143	0.950551	0.188328	0.030183
392.23	2.09312	1.22588	0.159402	0.038966		392.21	1.88848	1.51212	0.950726	0.188509	0.030335
392.43	2.0935	1.22745	0.159495	0.03926		392.41	1.88868	1.51258	0.950729	0.188835	0.029697
392.63	2.09457	1.22915	0.159645	0.03937		392.61	1.88931	1.51271	0.951072	0.189052	0.029695
392.83	2.09502	1.23067	0.159592	0.039653		392.81	1.889	1.51351	0.951661	0.189492	0.02996
393.03	2.0956	1.2314	0.159086	0.039885		393.01	1.88891	1.51388	0.952177	0.189995	0.030161
393.23	2.09658	1.2322	0.159567	0.039328		393.21	1.88949	1.5149	0.952104	0.190106	0.03032
393.43	2.09666	1.23288	0.160068	0.03976		393.41	1.8892	1.5153	0.951928	0.190269	0.030412
393.63	2.09716	1.23401	0.161248	0.040361		393.61	1.88947	1.51581	0.9519	0.190924	0.030798
393.83	2.09729	1.23577	0.161704	0.041238		393.81	1.88916	1.51613	0.951821	0.191048	0.031192
394.03	2.09851	1.23746	0.162029	0.041361		394.01	1.88888	1.51616	0.951939	0.191132	0.031276
394.23	2.0992	1.23871	0.163017	0.041247		394.21	1.88841	1.51671	0.951598	0.191653	0.031329
394.43	2.09952	1.24028	0.164217	0.041106		394.41	1.88812	1.51689	0.951855	0.191154	0.031319
394.63	2.10014	1.2414	0.164324	0.041005		394.61	1.8872	1.51711	0.95169	0.192005	0.031223
394.83	2.10125	1.24198	0.164388	0.041159		394.81	1.88688	1.51725	0.951943	0.192385	0.030522
395.03	2.10129	1.24251	0.164892	0.040878		395.01	1.88648	1.51726	0.952551	0.19223	0.030051
395.23	2.10195	1.24387	0.164808	0.040975		395.21	1.88582	1.51712	0.952503	0.192258	0.029964
395.43	2.10269	1.24507	0.164807	0.040875		395.41	1.88543	1.51699	0.952677	0.192365	0.02976
395.63	2.10295	1.24585	0.164668	0.041024		395.61	1.88601	1.51638	0.953419	0.192743	0.030135
395.83	2.10359	1.24629	0.164771	0.041636		395.81	1.88629	1.51651	0.954257	0.192644	0.030105
396.03	2.10417	1.24736	0.163985	0.042057		396.01	1.88654	1.51681	0.954332	0.193118	0.030519
396.23	2.10491	1.24838	0.163406	0.042191		396.21	1.88726	1.5176	0.955052	0.192941	0.030598
396.43	2.10571	1.24996	0.163004	0.042207		396.41	1.88788	1.51718	0.955692	0.192999	0.03083
396.63	2.10612	1.25077	0.162782	0.042298		396.61	1.88862	1.51708	0.956406	0.193053	0.030548
396.83	2.10681	1.25141	0.163012	0.042343		396.81	1.88895	1.51733	0.956943	0.193126	0.03015
397.03	2.1076	1.2522	0.162958	0.041878		397.01	1.88883	1.51729	0.956986	0.193268	0.030002
397.23	2.10852	1.25274	0.163634	0.042053		397.21	1.88945	1.51706	0.957283	0.193131	0.030192
397.43	2.10913	1.25374	0.164204	0.042181		397.41	1.88937	1.51676	0.956856	0.193232	0.030553
397.63	2.1103	1.25537	0.164573	0.042125		397.61	1.89019	1.51698	0.956722	0.193486	0.03034
397.83	2.11132	1.25663	0.164802	0.04244		397.81	1.88962	1.5169	0.956313	0.193602	0.030018
398.03	2.11272	1.2577	0.16542	0.04265		398.01	1.88958	1.51673	0.956279	0.193692	0.030009
398.23	2.11355	1.25961	0.165976	0.042077		398.21	1.88935	1.51697	0.95624	0.193824	0.030185
398.43	2.11355	1.26069	0.16578	0.042158		398.41	1.88914	1.51715	0.956141	0.193253	0.02989
398.63	2.11416	1.26213	0.164897	0.042147		398.61	1.88912	1.51766	0.955563	0.19389	0.029403
398.83	2.11484	1.26323	0.165189	0.042046		398.81	1.88947	1.51747	0.956145	0.19376	0.029914
399.03	2.11492	1.26491	0.165714	0.041885		399.01	1.8891	1.51714	0.957059	0.194225	0.030272
399.23	2.11552	1.26632	0.165518	0.042035		399.21	1.88957	1.5177	0.957441	0.194132	0.030164
399.43	2.11629	1.26727	0.16582	0.041996		399.41	1.89077	1.51786	0.957416	0.194602	0.030097
399.63	2.11638	1.26811	0.165884	0.042382		399.61	1.89118	1.51794	0.957112	0.194588	0.030628
399.83	2.1166	1.2692	0.166316	0.0426		399.81	1.8911	1.51874	0.958227	0.19443	0.030313
400.03	2.11693	1.27083	0.166741	0.042914		400.01	1.89171	1.51917	0.95863	0.194952	0.03026
400.23	2.1168	1.272	0.167514	0.043013		400.21	1.89124	1.51955	0.959094	0.195052	0.029897
400.43	2.11714	1.27272	0.168136	0.043046		400.41	1.89118	1.51939	0.959284	0.195192	0.029687
400.63	2.11723	1.27374	0.169083	0.043327		400.61	1.89149	1.5197	0.959762	0.195378	0.029363
400.83	2.11835	1.27465	0.16976	0.043009		400.81	1.89196	1.52036	0.960205	0.195909	0.029047
401.03	2.11874	1.27557	0.169277	0.042927		401.01	1.89201	1.52093	0.959829	0.196488	0.029082
401.23	2.11904	1.27627	0.169814	0.043236		401.21	1.89219	1.52091	0.960076	0.196728	0.028792
401.43	2.11972	1.27748	0.170326	0.043083		401.41	1.89171	1.52119	0.959861	0.197223	0.028865
401.63	2.12093	1.27815	0.170664	0.043375		401.61	1.89188	1.52176	0.959284	0.197568	0.028884
401.83	2.12155	1.27861	0.170664	0.043448		401.81	1.89127	1.52192	0.958966	0.197542	0.029051
402.03	2.1226	1.2806	0.170274	0.043107		402.01	1.89122	1.52172	0.959135	0.19697	0.028906
402.23	2.12311	1.28192	0.169889	0.042947		402.21	1.89135	1.52152	0.959318	0.196643	0.029505
402.43	2.12296	1.28251	0.169606	0.042212		402.41	1.89141	1.52119	0.959234	0.1959	0.030056
402.63	2.12411	1.28432	0.169276	0.041218		402.61	1.89167	1.52095	0.959618	0.195127	0.030688
402.83	2.12504	1.28494	0.168825	0.040105		402.81	1.89118	1.52099	0.960879	0.195044	0.031448
403.03	2.1253	1.28603	0.168547	0.040833		403.01	1.89125	1.52066	0.961634	0.195059	0.031122
403.23	2.12544	1.28712	0.168643	0.040944		403.21	1.89117	1.52115	0.961295	0.194445	0.030726
403.43	2.12606	1.28748	0.16843	0.041102		403.41	1.89101	1.52093	0.961075	0.19388	0.031268
403.63	2.12561	1.2884	0.168317	0.041658		403.61	1.89054	1.52099	0.961309	0.19348	0.031655
403.83	2.12588	1.29007	0.168584	0.041311		403.81	1.89053	1.52133	0.962551	0.193584	0.031431
404.03	2.12604	1.29084	0.168968	0.041927		404.01	1.89065	1.52175	0.962452	0.193997	0.031239
404.23	2.12612	1.29184	0.169042	0.042027		404.21	1.89055	1.52198	0.962997	0.193858	0.031425
404.43	2.1269	1.29282	0.169612	0.042373		404.41	1.89082	1.52238	0.963981	0.194114	0.031263
404.63	2.12736	1.29437	0.170103	0.042652		404.61	1.89118	1.52254	0.964385	0.194824	0.031348
404.83	2.1279	1.29553	0.170642	0.042367		404.81	1.89128	1.52316	0.965023	0.195123	0.031297
405.03	2.12823	1.29686	0.170984	0.042399		405.01	1.89116	1.52314	0.965005	0.195553	0.031239
405.23	2.12878	1.29778	0.17167	0.04244		405.21	1.89115	1.52257	0.965145	0.195563	0.031396
405.43	2.12988	1.29889	0.172386	0.042741		405.41	1.89139	1.52254	0.965117	0.195769	0.032048
405.63	2.13098	1.29987	0.172863	0.042974		405.61	1.89206	1.52301	0.965036	0.195599	0.032186
405.83	2.13174	1.3011	0.173514	0.042923		405.81	1.89208	1.52277	0.965106	0.195611	0.032654
406.03	2.1323	1.30272	0.174623	0.042911		406.01	1.89232	1.52275	0.965388	0.1957	0.032652
406.23	2.13315	1.30383	0.175258	0.043014		406.21	1.89282	1.52248	0.96586	0.19621	0.033472
406.43	2.13353	1.30563	0.176183	0.042566		406.41	1.89309	1.5225	0.965955	0.196086	0.033532
406.63	2.13498	1.30696	0.176633	0.0426		406.61	1.89322	1.52301	0.965813	0.196014	0.033764
406.83	2.1355	1.30818	0.176307	0.042712		406.81	1.89321	1.52273	0.966265	0.196441	0.033902
407.03	2.13606	1.30954	0.176803	0.043657		407.01	1.89356	1.52329	0.966159	0.196652	0.034171
407.23	2.13712	1.31069	0.17756	0.043725		407.21	1.89327	1.52327	0.966302	0.196597	0.034352
407.43	2.13809	1.31164	0.177479	0.043678		407.41	1.89363	1.52326	0.966148	0.196216	0.034498
407.63	2.13811	1.31306	0.177733	0.043826		407.61	1.89417	1.52316	0.96643	0.197289	0.034138
407.83	2.13914	1.31446	0.177439	0.043888		407.81	1.89428	1.5231	0.965745	0.197454	0.033923
408.03	2.13963	1.31473	0.17716	0.044079		408.01	1.89465	1.52319	0.965313	0.197993	0.033462
408.23	2.14062	1.31618	0.177333	0.043952		408.21	1.89504	1.52306	0.96594	0.198302	0.033158
408.43	2.14094	1.31739	0.177527	0.044043		408.41	1.89467	1.52341	0.965894	0.199024	0.032651
408.63	2.14053	1.31803	0.17695	0.043924		408.61	1.89471	1.52296	0.966193	0.199584	0.032508
408.83	2.14075	1.31881	0.176867	0.043768		408.81	1.89476	1.52313	0.966869	0.199291	0.032585
409.03	2.14157	1.32002	0.176285	0.043582		409.01	1.89485	1.52292	0.96705	0.199586	0.032583
409.23	2.14102	1.32061	0.175831	0.043993		409.21	1.89534	1.52299	0.966676	0.199565	0.032449
409.43	2.14089	1.32123	0.175925	0.044084		409.41	1.89531	1.52302	0.967001	0.1997	0.032331
409.63	2.14089	1.322	0.175987	0.044195		409.61	1.89522	1.52315	0.967006	0.199549	0.032079
409.83	2.14088	1.32281	0.176418	0.044019		409.81	1.895	1.52304	0.96678	0.199593	0.031924
410.03	2.14073	1.32458	0.176822	0.044604		410.01	1.89462	1.52285	0.966878	0.19969	0.031811
410.23	2.14111	1.32589	0.176782	0.044649		410.21	1.89466	1.52301	0.967491	0.198918	0.031521
410.43	2.14218	1.32697	0.176568	0.045057		410.41	1.89432	1.5238	0.967167	0.198378	0.031394
410.63	2.14284	1.32786	0.176406	0.044826		410.61	1.89375	1.52403	0.966878	0.197648	0.031167
410.83	2.1433	1.32946	0.176048	0.045348		410.81	1.89397	1.52392	0.968227	0.19737	0.031393
411.03	2.14378	1.3305	0.176878	0.045257		411.01	1.89391	1.52499	0.968524	0.197533	0.031232
411.23	2.14471	1.33174	0.177218	0.045346		411.21	1.89356	1.52421	0.969048	0.197808	0.030395
411.43	2.14518	1.3325	0.177491	0.045553		411.41	1.89415	1.52381	0.968689	0.198381	0.030539
411.63	2.14543	1.33333	0.176671	0.045341		411.61	1.89452	1.52339	0.969013	0.19851	0.03119
411.83	2.14644	1.33399	0.176309	0.045672		411.81	1.89488	1.52327	0.968392	0.198333	0.031117
412.03	2.14731	1.335	0.176652	0.045742		412.01	1.89548	1.52381	0.968907	0.198892	0.031012
412.23	2.14785	1.3361	0.177083	0.045257		412.21	1.89592	1.52348	0.969671	0.199466	0.031161
412.43	2.14784	1.33663	0.177212	0.045541		412.41	1.89596	1.52378	0.970003	0.199911	0.031398
412.63	2.1481	1.33765	0.177428	0.045441		412.61	1.89625	1.52382	0.970526	0.200768	0.031963
412.83	2.14909	1.33852	0.17793	0.044636		412.81	1.89681	1.5242	0.970378	0.200787	0.032501
413.03	2.14985	1.34015	0.178299	0.044944		413.01	1.89736	1.52413	0.970162	0.201543	0.032789
413.23	2.1499	1.34098	0.179035	0.045011		413.21	1.89743	1.52419	0.970371	0.201884	0.032887
413.43	2.15022	1.34272	0.180006	0.044676		413.41	1.8973	1.52416	0.970478	0.201756	0.033367
413.63	2.15156	1.34438	0.180557	0.044097		413.61	1.89675	1.52454	0.969811	0.201316	0.033455
413.83	2.15269	1.34567	0.181311	0.043531		413.81	1.89583	1.5251	0.970342	0.201019	0.032919
414.03	2.15352	1.34707	0.181469	0.04375		414.01	1.89569	1.52543	0.970575	0.200636	0.033118
414.23	2.15404	1.34751	0.181682	0.043419		414.21	1.8957	1.52672	0.970987	0.200313	0.032591
414.43	2.15522	1.349	0.182104	0.043695		414.41	1.89568	1.52687	0.971416	0.20075	0.032361
414.63	2.1549	1.34996	0.182762	0.043559		414.61	1.89568	1.52702	0.971696	0.200968	0.032054
414.83	2.1557	1.35117	0.183007	0.043755		414.81	1.8959	1.52734	0.973109	0.201908	0.031736
415.03	2.15617	1.35161	0.183438	0.043772		415.01	1.8954	1.52778	0.973142	0.202327	0.031473
415.23	2.15649	1.35223	0.183502	0.044105		415.21	1.89585	1.52774	0.97381	0.202307	0.031122
415.43	2.15691	1.35241	0.182988	0.044735		415.41	1.89585	1.52743	0.974282	0.201635	0.031329
415.63	2.15674	1.35272	0.182366	0.044803		415.61	1.89557	1.52773	0.97478	0.201183	0.031267
415.83	2.15728	1.3535	0.182686	0.045233		415.81	1.89623	1.52793	0.974272	0.201972	0.030408
416.03	2.15763	1.35476	0.182763	0.044819		416.01	1.89647	1.5281	0.974154	0.202738	0.030291
416.23	2.15738	1.35568	0.183035	0.044315		416.21	1.89675	1.52777	0.974391	0.203074	0.030324
416.43	2.15797	1.35626	0.183422	0.045483		416.41	1.89714	1.52819	0.974145	0.20287	0.030011
416.63	2.15838	1.35738	0.183216	0.045646		416.61	1.89711	1.52785	0.973744	0.203354	0.030739
416.83	2.15916	1.35832	0.182923	0.045497		416.81	1.89756	1.52705	0.973198	0.203582	0.031076
417.03	2.15951	1.36003	0.183045	0.046116		417.01	1.89773	1.52695	0.972807	0.203327	0.031756
417.23	2.16	1.36118	0.183019	0.046016		417.21	1.89668	1.52706	0.972662	0.202888	0.032297
417.43	2.16069	1.36251	0.182617	0.045525		417.41	1.89643	1.52704	0.972436	0.202542	0.033035
417.63	2.16165	1.36352	0.182512	0.045077		417.61	1.89628	1.52727	0.972163	0.202627	0.033237
417.83	2.16217	1.36478	0.182848	0.045289		417.81	1.89665	1.52713	0.972627	0.202467	0.033072
418.03	2.16257	1.36608	0.182876	0.045277		418.01	1.89734	1.52706	0.972474	0.202378	0.033073
418.23	2.16292	1.36716	0.182886	0.045263		418.21	1.89724	1.52729	0.972745	0.203377	0.032693
418.43	2.1638	1.36887	0.183574	0.045104		418.41	1.89719	1.52737	0.973835	0.20373	0.032913
418.63	2.16468	1.36976	0.183943	0.045141		418.61	1.89651	1.52803	0.974139	0.204236	0.03328
418.83	2.16529	1.37102	0.18433	0.045609		418.81	1.89626	1.52812	0.975406	0.204573	0.033311
419.03	2.16584	1.3721	0.184867	0.045885		419.01	1.89637	1.52828	0.975996	0.203898	0.033363
419.23	2.1662	1.37313	0.185222	0.046		419.21	1.89653	1.52867	0.977912	0.203469	0.032905
419.43	2.16647	1.37415	0.185288	0.046377		419.41	1.89617	1.52809	0.978031	0.203117	0.03281
419.63	2.16662	1.37535	0.186243	0.046363		419.61	1.89696	1.52843	0.978205	0.203487	0.032536
419.83	2.16768	1.37727	0.186797	0.046018		419.81	1.89751	1.52877	0.977974	0.204235	0.032188
420.03	2.16803	1.37844	0.187583	0.045724		420.01	1.89765	1.52921	0.978239	0.203807	0.032405
420.23	2.16838	1.37943	0.187758	0.046284		420.21	1.89798	1.5293	0.978528	0.203461	0.032251
420.43	2.16878	1.38037	0.187652	0.046971		420.41	1.89813	1.52938	0.978176	0.20282	0.032798
420.63	2.16873	1.38164	0.187114	0.046609		420.61	1.89755	1.52854	0.97747	0.203168	0.033838
420.83	2.16913	1.38258	0.186648	0.04657		420.81	1.89781	1.52888	0.97756	0.203046	0.033198
421.03	2.16916	1.38315	0.186805	0.046573		421.01	1.89811	1.52868	0.977628	0.20198	0.033555
421.23	2.16973	1.38394	0.186653	0.046441		421.21	1.89761	1.52859	0.977959	0.201942	0.033586
421.43	2.16984	1.38446	0.186002	0.046239		421.41	1.898	1.528	0.978227	0.202178	0.033348
421.63	2.17035	1.38529	0.186338	0.046527		421.61	1.89879	1.52787	0.978189	0.202461	0.033257
421.83	2.17106	1.38605	0.18626	0.046938		421.81	1.89942	1.52756	0.977946	0.202782	0.032408
422.03	2.17191	1.38632	0.186172	0.04679		422.01	1.89884	1.52805	0.97826	0.203581	0.031719
422.23	2.17214	1.38681	0.186363	0.047184		422.21	1.8986	1.52819	0.978172	0.204823	0.031567
422.43	2.17304	1.38746	0.186758	0.047256		422.41	1.89871	1.52824	0.978519	0.205758	0.031922
422.63	2.1736	1.38833	0.187094	0.047441		422.61	1.89837	1.52816	0.979533	0.206057	0.032296
422.83	2.174	1.38913	0.187557	0.0469		422.81	1.89881	1.52816	0.980423	0.205824	0.032193
423.03	2.17431	1.39023	0.188079	0.046158		423.01	1.89896	1.52842	0.980921	0.205916	0.031933
423.23	2.17449	1.39089	0.188582	0.046414		423.21	1.89936	1.52873	0.981799	0.206361	0.032026
423.43	2.17472	1.39183	0.188837	0.046654		423.41	1.89988	1.52869	0.981283	0.206602	0.032222
423.63	2.17561	1.39293	0.189806	0.046215		423.61	1.90041	1.52981	0.981543	0.207378	0.032671
423.83	2.17681	1.39435	0.190395	0.045723		423.81	1.90025	1.53047	0.981294	0.207763	0.032699
424.03	2.17698	1.39533	0.191135	0.045179		424.01	1.9002	1.53058	0.981395	0.207434	0.033098
424.23	2.17744	1.3964	0.190874	0.045335		424.21	1.9	1.531	0.981286	0.207444	0.033211
424.43	2.17785	1.39727	0.191256	0.045352		424.41	1.89956	1.53118	0.981178	0.2073	0.033899
424.63	2.17829	1.39834	0.191139	0.045058		424.61	1.89959	1.53107	0.982006	0.20732	0.033746
424.83	2.17883	1.39907	0.191166	0.045446		424.81	1.89962	1.53168	0.982735	0.207261	0.033229
425.03	2.17884	1.40053	0.191631	0.045437		425.01	1.8998	1.53183	0.982351	0.206968	0.033417
425.23	2.17925	1.40177	0.191738	0.045644		425.21	1.89853	1.53225	0.982467	0.20735	0.032962
425.43	2.17898	1.40252	0.191252	0.045963		425.41	1.89848	1.53187	0.982388	0.207407	0.033121
425.63	2.1796	1.40369	0.191805	0.046487		425.61	1.89884	1.53193	0.981926	0.208017	0.033471
425.83	2.17954	1.40479	0.191848	0.046772		425.81	1.89852	1.53231	0.981122	0.208688	0.033122
426.03	2.18018	1.40567	0.191759	0.046743		426.01	1.89796	1.53188	0.980444	0.208532	0.033568
426.23	2.18101	1.40644	0.192169	0.046963		426.21	1.89806	1.53228	0.979549	0.208368	0.033633
426.43	2.18187	1.40716	0.19195	0.046791		426.41	1.89855	1.53268	0.979837	0.207884	0.033743
426.63	2.18213	1.40821	0.191977	0.046475		426.61	1.89889	1.53327	0.98036	0.207222	0.03404
426.83	2.18255	1.40884	0.19276	0.046286		426.81	1.89949	1.53394	0.979836	0.206897	0.033694
427.03	2.183	1.40949	0.193459	0.046163		427.01	1.90028	1.53388	0.979763	0.207438	0.033253
427.23	2.18385	1.41042	0.19382	0.046408		427.21	1.90127	1.53406	0.979934	0.20756	0.033336
427.43	2.18517	1.41154	0.194801	0.046095		427.41	1.90143	1.53391	0.979754	0.207807	0.033457
427.63	2.18585	1.4131	0.196194	0.045747		427.61	1.90223	1.5341	0.980048	0.208136	0.034183
427.83	2.18614	1.41467	0.196382	0.045439		427.81	1.90208	1.53363	0.980866	0.208436	0.033518
428.03	2.18646	1.41537	0.197321	0.044833		428.01	1.90227	1.53299	0.981389	0.208069	0.033504
428.23	2.1869	1.41605	0.197005	0.045497		428.21	1.90171	1.5333	0.982675	0.207625	0.033635
428.43	2.18727	1.41708	0.197195	0.045567		428.41	1.90212	1.53288	0.983625	0.207567	0.033611
428.63	2.18731	1.41816	0.197255	0.045369		428.61	1.90217	1.53313	0.98423	0.207682	0.032769
428.83	2.18707	1.41942	0.197765	0.045713		428.81	1.9023	1.53361	0.984072	0.207899	0.032674
429.03	2.18756	1.42079	0.197794	0.045372		429.01	1.90195	1.53348	0.984381	0.208181	0.032298
429.23	2.18804	1.42141	0.197431	0.045298		429.21	1.90152	1.53302	0.985264	0.208582	0.032014
429.43	2.18764	1.42267	0.197262	0.045061		429.41	1.90191	1.5326	0.985364	0.208657	0.032414
429.63	2.18796	1.42386	0.197301	0.045232		429.61	1.90155	1.5329	0.985053	0.208714	0.032504
429.83	2.18803	1.42475	0.196505	0.045106		429.81	1.90182	1.53311	0.985376	0.208435	0.032864
430.03	2.18883	1.42534	0.195817	0.045622		430.01	1.90232	1.53342	0.984673	0.208383	0.032751
430.23	2.18931	1.42611	0.195858	0.04587		430.21	1.90202	1.53483	0.98505	0.208142	0.032481
430.43	2.18921	1.42683	0.19576	0.046029		430.41	1.90274	1.53502	0.98574	0.208075	0.032503
430.63	2.18949	1.42745	0.195593	0.046732		430.61	1.90241	1.53516	0.985349	0.208486	0.032422
430.83	2.19024	1.42765	0.19624	0.047333		430.81	1.90238	1.53479	0.985133	0.208307	0.031885
431.03	2.19163	1.42819	0.196192	0.047741		431.01	1.90229	1.53475	0.984915	0.208012	0.031663
431.23	2.19286	1.42951	0.19669	0.048464		431.21	1.90204	1.5348	0.984671	0.208378	0.03164
431.43	2.19364	1.43042	0.197806	0.049282		431.41	1.90154	1.53476	0.984017	0.208589	0.031642
431.63	2.19375	1.43157	0.197914	0.049905		431.61	1.90184	1.53494	0.984092	0.208703	0.03193
431.83	2.1938	1.43268	0.1976	0.049431		431.81	1.90157	1.53513	0.984167	0.208852	0.031466
432.03	2.1946	1.43322	0.197819	0.049387		432.01	1.90142	1.53471	0.983633	0.208393	0.031758
432.23	2.19437	1.43441	0.197159	0.050293		432.21	1.90086	1.5345	0.98406	0.207896	0.032196
432.43	2.19445	1.43595	0.197015	0.050155		432.41	1.90135	1.53418	0.98382	0.208779	0.031701
432.63	2.19491	1.4368	0.196969	0.049478		432.61	1.90113	1.53482	0.983714	0.209017	0.031647
432.83	2.19525	1.43795	0.197197	0.049096		432.81	1.90255	1.53509	0.983835	0.208978	0.03165
433.03	2.19639	1.4387	0.197384	0.048284		433.01	1.90248	1.53502	0.984431	0.20977	0.03177
433.23	2.19625	1.43949	0.197467	0.048168		433.21	1.90277	1.53522	0.984707	0.210003	0.03191
433.43	2.19612	1.44122	0.197698	0.048262		433.41	1.90333	1.53598	0.98518	0.210204	0.032196
433.63	2.19609	1.44205	0.197799	0.04813		433.61	1.9042	1.5361	0.985463	0.21032	0.031909
433.83	2.19619	1.44294	0.198049	0.047978		433.81	1.90538	1.53635	0.985807	0.210934	0.03232
434.03	2.19622	1.44329	0.198834	0.048249		434.01	1.90573	1.53659	0.985791	0.211125	0.032676
434.23	2.19645	1.44377	0.199384	0.048007		434.21	1.90554	1.53679	0.987092	0.211108	0.033069
434.43	2.19662	1.44458	0.199604	0.047946		434.41	1.9063	1.53646	0.987429	0.211349	0.032797
434.63	2.19765	1.44495	0.199816	0.04797		434.61	1.90567	1.53623	0.98719	0.210941	0.032863
434.83	2.19883	1.44581	0.19973	0.048003		434.81	1.90618	1.53625	0.987379	0.210166	0.032583
435.03	2.19969	1.44653	0.199603	0.048609		435.01	1.9057	1.53682	0.986862	0.20959	0.032343
435.23	2.20053	1.44752	0.20065	0.048502		435.21	1.90568	1.53684	0.986142	0.209552	0.032195
435.43	2.20069	1.44868	0.201184	0.048745		435.41	1.90531	1.53684	0.985505	0.209325	0.03259
435.63	2.20086	1.44955	0.200852	0.048793		435.61	1.9055	1.53727	0.984903	0.20894	0.03278
435.83	2.20148	1.4507	0.200471	0.04844		435.81	1.90505	1.53746	0.984832	0.209359	0.03268
436.03	2.2015	1.4519	0.200204	0.048415		436.01	1.90457	1.53693	0.984684	0.209368	0.033115
436.23	2.20113	1.4533	0.200237	0.048642		436.21	1.90413	1.53672	0.985518	0.20973	0.033036
436.43	2.20138	1.45426	0.199722	0.047812		436.41	1.9046	1.5372	0.985983	0.210643	0.032917
436.63	2.20205	1.45508	0.200416	0.04776		436.61	1.90436	1.53866	0.985973	0.210281	0.033071
436.83	2.20213	1.45565	0.201339	0.046986		436.81	1.90476	1.53887	0.986135	0.210744	0.032982
437.03	2.20267	1.45667	0.201891	0.046926		437.01	1.90423	1.53922	0.986646	0.211164	0.033489
437.23	2.20316	1.45744	0.202311	0.047212		437.21	1.90409	1.53929	0.986911	0.211998	0.032999
437.43	2.20412	1.45881	0.203092	0.047479		437.41	1.90516	1.54008	0.98746	0.212224	0.032323
437.63	2.20519	1.45908	0.203884	0.047506		437.61	1.90577	1.54002	0.987418	0.212437	0.032463
437.83	2.20644	1.45955	0.204642	0.047375		437.81	1.90606	1.54006	0.987328	0.212364	0.032978
438.03	2.20684	1.46001	0.205467	0.047366		438.01	1.9062	1.53978	0.987968	0.212	0.033306
438.23	2.20748	1.46117	0.204827	0.047442		438.21	1.90658	1.53954	0.988362	0.212011	0.033188
438.43	2.20805	1.46226	0.20489	0.047324		438.41	1.90692	1.53919	0.987566	0.211557	0.033192
438.63	2.20881	1.46274	0.205147	0.047567		438.61	1.90695	1.53946	0.987409	0.21115	0.033663
438.83	2.20974	1.46393	0.205114	0.048397		438.81	1.90701	1.53964	0.987285	0.210809	0.033597
439.03	2.20993	1.46479	0.205358	0.048654		439.01	1.90707	1.53879	0.985992	0.210444	0.033532
439.23	2.21	1.46569	0.206131	0.048958		439.21	1.90752	1.53852	0.985472	0.210242	0.033672
439.43	2.21056	1.46673	0.206095	0.049485		439.41	1.90767	1.53791	0.985879	0.210555	0.034342
439.63	2.21076	1.46789	0.205866	0.049779		439.61	1.9079	1.53788	0.985657	0.210531	0.034435
439.83	2.21071	1.46934	0.206035	0.050026		439.81	1.90733	1.53712	0.986084	0.211178	0.034642
440.03	2.21038	1.47071	0.206045	0.050198		440.01	1.90736	1.53665	0.986876	0.211751	0.034394
440.23	2.21044	1.47169	0.20603	0.050609		440.21	1.90679	1.53653	0.987541	0.212673	0.03443
440.43	2.21111	1.47246	0.205766	0.050587		440.41	1.90685	1.53684	0.987504	0.212539	0.034358
440.63	2.21138	1.47377	0.206453	0.050983		440.61	1.90629	1.53709	0.987516	0.212433	0.034377
440.83	2.21161	1.47484	0.207112	0.050044		440.81	1.90641	1.53676	0.987744	0.213254	0.033973
441.03	2.21222	1.47621	0.207083	0.050258		441.01	1.90634	1.53696	0.988171	0.214037	0.033277
441.23	2.21283	1.47716	0.207532	0.050414		441.21	1.90673	1.53745	0.988396	0.214588	0.03294
441.43	2.21358	1.47828	0.208125	0.050369		441.41	1.90716	1.53819	0.989202	0.214634	0.032679
441.63	2.21444	1.47887	0.207804	0.049495		441.61	1.90695	1.53851	0.988989	0.214601	0.032746
441.83	2.21503	1.47935	0.20821	0.048991		441.81	1.90726	1.5382	0.988959	0.214527	0.032196
442.03	2.21467	1.47991	0.208555	0.04898		442.01	1.90788	1.53819	0.98983	0.215318	0.031725
442.23	2.21477	1.48057	0.208671	0.048366		442.21	1.90775	1.53856	0.989791	0.215186	0.031375
442.43	2.21509	1.48126	0.209588	0.04832		442.41	1.90749	1.53905	0.989609	0.215659	0.031386
442.63	2.21557	1.48216	0.210424	0.048122		442.61	1.90824	1.5394	0.990175	0.216049	0.03144
442.83	2.21651	1.48255	0.210671	0.048004		442.81	1.90837	1.5397	0.990343	0.216152	0.03165
443.03	2.21603	1.48263	0.210262	0.047484		443.01	1.90912	1.53953	0.990107	0.216404	0.031817
443.23	2.21558	1.48288	0.210241	0.047786		443.21	1.90957	1.54027	0.991515	0.216859	0.032095
443.43	2.21643	1.48401	0.209984	0.04717		443.41	1.90959	1.54042	0.992042	0.217045	0.032542
443.63	2.21651	1.48552	0.209877	0.046945		443.61	1.90937	1.54008	0.992189	0.217405	0.03185
443.83	2.2169	1.48634	0.209655	0.04755		443.81	1.9088	1.54	0.992451	0.217504	0.031639
444.03	2.21755	1.4874	0.209227	0.047624		444.01	1.90822	1.54004	0.992573	0.218031	0.031087
444.23	2.21799	1.4877	0.209074	0.048461		444.21	1.9075	1.54009	0.991972	0.217572	0.031835
444.43	2.21895	1.48856	0.209649	0.048922		444.41	1.90756	1.54017	0.991905	0.217146	0.031396
444.63	2.21923	1.48965	0.209783	0.049131		444.61	1.90733	1.54012	0.991733	0.217096	0.031889
444.83	2.21952	1.49097	0.209993	0.049586		444.81	1.90734	1.54046	0.991451	0.217286	0.031401
445.03	2.21995	1.49205	0.209851	0.050136		445.01	1.90733	1.5408	0.991322	0.216579	0.031785
445.23	2.22071	1.49305	0.209961	0.050968		445.21	1.90818	1.54128	0.990963	0.215299	0.032305
445.43	2.22139	1.49396	0.210639	0.051042		445.41	1.90858	1.54103	0.99114	0.215089	0.031678
445.63	2.22237	1.49481	0.210338	0.050989		445.61	1.90883	1.54091	0.99049	0.214818	0.031622
445.83	2.22238	1.49579	0.211618	0.051879		445.81	1.90935	1.54053	0.990221	0.215395	0.031801
446.03	2.22254	1.4962	0.212434	0.052009		446.01	1.90972	1.54087	0.990146	0.215697	0.031846
446.23	2.22331	1.49702	0.213138	0.05157		446.21	1.90923	1.54079	0.990101	0.215254	0.032039
446.43	2.22329	1.49794	0.213784	0.052031		446.41	1.9097	1.5409	0.989878	0.216266	0.032325
446.63	2.22392	1.49845	0.214077	0.051255		446.61	1.90982	1.54125	0.990413	0.216466	0.032392
446.83	2.22421	1.49833	0.213948	0.050405		446.81	1.90992	1.5417	0.99074	0.216847	0.033089
447.03	2.22392	1.49895	0.213744	0.049889		447.01	1.91101	1.54192	0.990942	0.216559	0.033524
447.23	2.22411	1.50033	0.214494	0.048923		447.21	1.91127	1.54204	0.991442	0.217062	0.033521
447.43	2.22493	1.50123	0.214734	0.047646		447.41	1.91142	1.54184	0.991717	0.21782	0.034046
447.63	2.22455	1.50225	0.214516	0.046704		447.61	1.91134	1.5417	0.992266	0.217647	0.033563
447.83	2.22454	1.50279	0.215073	0.046762		447.81	1.91082	1.54183	0.99233	0.217056	0.034308
448.03	2.22404	1.50386	0.215593	0.046064		448.01	1.91028	1.5422	0.992572	0.21681	0.03443
448.23	2.22413	1.5041	0.215752	0.046219		448.21	1.91079	1.54228	0.993021	0.21635	0.035465
448.43	2.22426	1.50535	0.216113	0.046793		448.41	1.91105	1.54211	0.993415	0.216179	0.035651
448.63	2.22421	1.50648	0.215728	0.047597		448.61	1.91092	1.54226	0.993059	0.215745	0.036572
448.83	2.22437	1.50775	0.215334	0.048546		448.81	1.91113	1.54231	0.993377	0.214947	0.037086
449.03	2.22484	1.50899	0.214968	0.048703		449.01	1.9113	1.54248	0.993644	0.214136	0.037659
449.23	2.22504	1.50953	0.214617	0.049525		449.21	1.91237	1.542	0.993554	0.214416	0.037428
449.43	2.22566	1.51074	0.214243	0.049502		449.41	1.91227	1.54167	0.993708	0.214842	0.036575
449.63	2.22599	1.51132	0.213647	0.050569		449.61	1.91237	1.54194	0.993507	0.215487	0.036972
449.83	2.22597	1.5123	0.213859	0.051411		449.81	1.91218	1.54208	0.993221	0.21597	0.036536
450.03	2.22663	1.51251	0.212761	0.051612		450.01	1.91236	1.54244	0.993883	0.216532	0.036174
450.23	2.2277	1.51348	0.21279	0.05202		450.21	1.91217	1.54188	0.993887	0.217453	0.035721
450.43	2.22783	1.51419	0.212581	0.052244		450.41	1.9118	1.54241	0.993603	0.218116	0.034835
450.63	2.22903	1.51508	0.21214	0.051516		450.61	1.91131	1.54243	0.994312	0.217945	0.03456
450.83	2.22981	1.51576	0.212844	0.051359		450.81	1.91247	1.54263	0.994692	0.218374	0.034792
451.03	2.23065	1.51657	0.213249	0.050892		451.01	1.91293	1.54326	0.99474	0.218673	0.034477
451.23	2.23114	1.51791	0.213675	0.051043		451.21	1.91238	1.54343	0.994942	0.219232	0.033721
451.43	2.23123	1.51841	0.21357	0.05083		451.41	1.91228	1.54383	0.995624	0.218964	0.033039
451.63	2.23078	1.51944	0.214188	0.051005		451.61	1.91159	1.54408	0.995571	0.218289	0.031959
451.83	2.23173	1.52053	0.215584	0.051176		451.81	1.91128	1.54394	0.995933	0.218056	0.032293
452.03	2.23167	1.52121	0.216128	0.050975		452.01	1.91102	1.54411	0.99648	0.218006	0.03234
452.23	2.23248	1.52152	0.216469	0.051591		452.21	1.91133	1.54397	0.996405	0.218074	0.032598
452.43	2.23298	1.52279	0.216997	0.052524		452.41	1.9107	1.54389	0.995944	0.218572	0.032194
452.63	2.23389	1.52329	0.217257	0.051944		452.61	1.91039	1.54427	0.995722	0.218679	0.032909
452.83	2.23397	1.52435	0.217187	0.051392		452.81	1.91027	1.54382	0.996065	0.218718	0.033043
453.03	2.23398	1.52514	0.217111	0.050962		453.01	1.91046	1.544	0.996032	0.218999	0.032314
453.23	2.23416	1.52523	0.217202	0.050274		453.21	1.91069	1.54322	0.99523	0.219219	0.032568
453.43	2.23439	1.52599	0.217083	0.049524		453.41	1.91043	1.54307	0.995083	0.219501	0.031969
453.63	2.23453	1.52667	0.217707	0.049934		453.61	1.911	1.54292	0.995296	0.220046	0.032403
453.83	2.23507	1.52719	0.21776	0.049603		453.81	1.91082	1.54265	0.995569	0.220147	0.032516
454.03	2.23546	1.52755	0.217634	0.048831		454.01	1.9112	1.54272	0.995882	0.220606	0.033563
454.23	2.23608	1.52843	0.218646	0.04819		454.21	1.91107	1.54264	0.995474	0.220775	0.033934
454.43	2.23606	1.52861	0.218698	0.047721		454.41	1.91087	1.54249	0.996039	0.220629	0.034154
454.63	2.23644	1.52946	0.218874	0.047524		454.61	1.91086	1.54234	0.996578	0.219731	0.034282
454.83	2.23671	1.53062	0.219529	0.047356		454.81	1.91118	1.54244	0.99663	0.219572	0.034367
455.03	2.23621	1.53132	0.21936	0.04746		455.01	1.91102	1.54285	0.997095	0.218916	0.034358
455.23	2.23595	1.53253	0.219275	0.048364		455.21	1.91036	1.54266	0.997495	0.218438	0.033979
455.43	2.23609	1.5335	0.2194	0.048459		455.41	1.91025	1.54283	0.997924	0.218306	0.034023
455.63	2.23628	1.53447	0.220346	0.049312		455.61	1.91006	1.54365	0.998097	0.218662	0.034571
455.83	2.23719	1.53529	0.220496	0.048746		455.81	1.91043	1.54428	0.998475	0.218575	0.034432
456.03	2.2374	1.53583	0.220843	0.049571		456.01	1.91038	1.5454	0.998362	0.21871	0.034294
456.23	2.23839	1.53682	0.220777	0.049932		456.21	1.91121	1.54621	0.998255	0.219009	0.033817
456.43	2.23889	1.53771	0.220569	0.050142		456.41	1.91107	1.54646	0.998271	0.219241	0.034126
456.63	2.23931	1.53867	0.221165	0.050746		456.61	1.91132	1.54697	0.998182	0.219468	0.0344
456.83	2.23973	1.53995	0.221626	0.051491		456.81	1.912	1.5471	0.998338	0.219851	0.033912
457.03	2.24043	1.54049	0.221557	0.051825		457.01	1.91297	1.54719	0.998528	0.22032	0.033387
457.23	2.24161	1.54088	0.222019	0.052278		457.21	1.9137	1.54667	0.997698	0.220921	0.032739
457.43	2.24237	1.54145	0.222147	0.053006		457.41	1.9144	1.54637	0.997934	0.221564	0.031692
457.63	2.24364	1.54224	0.222397	0.053274		457.61	1.91478	1.54647	0.997661	0.221698	0.032032
457.83	2.24477	1.54237	0.222361	0.053059		457.81	1.91481	1.5465	0.99744	0.221563	0.032498
458.03	2.2453	1.54353	0.222432	0.052858		458.01	1.91514	1.54604	0.997403	0.221387	0.032946
458.23	2.24577	1.54462	0.222421	0.052824		458.21	1.91502	1.54547	0.997363	0.221318	0.032666
458.43	2.24666	1.54502	0.222531	0.053174		458.41	1.91455	1.54452	0.997384	0.220992	0.032597
458.63	2.24723	1.54591	0.222983	0.053098		458.61	1.91383	1.54429	0.996933	0.220371	0.032397
458.83	2.24755	1.54723	0.223185	0.05302		458.81	1.91363	1.54387	0.996758	0.220746	0.03241
459.03	2.24774	1.54781	0.223155	0.052836		459.01	1.91354	1.54411	0.997357	0.220211	0.032761
459.23	2.24884	1.54845	0.223735	0.052782		459.21	1.91294	1.54359	0.996872	0.220887	0.03319
459.43	2.24939	1.54933	0.223988	0.052815		459.41	1.91321	1.54367	0.997401	0.220891	0.034022
459.63	2.24957	1.54989	0.224867	0.052792		459.61	1.91337	1.54438	0.997577	0.220907	0.034185
459.83	2.24981	1.55044	0.22454	0.052052		459.81	1.91318	1.54467	0.998265	0.220816	0.034245
460.03	2.2493	1.55095	0.2248	0.052591		460.01	1.9129	1.54507	0.999017	0.220294	0.035221
460.23	2.24985	1.55189	0.224474	0.052843		460.21	1.91287	1.54519	0.999794	0.22039	0.03605
460.43	2.24989	1.55263	0.224256	0.053187		460.41	1.91271	1.54562	1.00051	0.220444	0.03684
460.63	2.2498	1.55379	0.224197	0.053658		460.61	1.91343	1.54615	1.00073	0.2206	0.036559
460.83	2.24991	1.55437	0.223936	0.053141		460.81	1.91402	1.54649	1.00071	0.220363	0.036145
461.03	2.25028	1.55507	0.223775	0.053392		461.01	1.91451	1.54613	1.00061	0.220422	0.035347
461.23	2.25026	1.55597	0.223847	0.054027		461.21	1.91492	1.54658	1.00061	0.21996	0.034805
461.43	2.24981	1.55671	0.223154	0.053502		461.41	1.91488	1.54681	1.00061	0.219634	0.034381
461.63	2.25029	1.55798	0.223463	0.053251		461.61	1.91503	1.54724	1.00001	0.219262	0.034307
461.83	2.25034	1.55891	0.223473	0.052868		461.81	1.91514	1.54719	0.99971	0.218838	0.03414
462.03	2.25018	1.55999	0.223392	0.053455		462.01	1.91517	1.54699	0.999929	0.218651	0.033188
462.23	2.25042	1.56103	0.223872	0.053918		462.21	1.9149	1.54694	1.00007	0.21932	0.03282
462.43	2.25092	1.56187	0.224977	0.053988		462.41	1.91395	1.5469	0.999634	0.219466	0.032506
462.63	2.25155	1.56307	0.225561	0.053986		462.61	1.9138	1.54747	0.999315	0.219888	0.032167
462.83	2.2518	1.56442	0.225753	0.054183		462.81	1.91434	1.54669	0.998858	0.22065	0.031887
463.03	2.25296	1.56511	0.226352	0.053561		463.01	1.91457	1.54624	0.999018	0.220795	0.03197
463.23	2.25384	1.56549	0.227004	0.0536		463.21	1.9146	1.54533	0.998943	0.221377	0.032564
463.43	2.25454	1.5665	0.227188	0.053104		463.41	1.91517	1.54529	1.00021	0.221156	0.033267
463.63	2.25515	1.56712	0.227404	0.053046		463.61	1.91579	1.54523	1.00094	0.221241	0.03327
463.83	2.25578	1.56774	0.227574	0.052347		463.81	1.91571	1.54541	1.00193	0.221738	0.033706
464.03	2.25642	1.56796	0.228201	0.052533		464.01	1.91574	1.54576	1.00267	0.221789	0.034427
464.23	2.25739	1.56951	0.228045	0.052289		464.21	1.91618	1.5459	1.00252	0.222387	0.03485
464.43	2.25722	1.56977	0.227836	0.051655		464.41	1.91637	1.54633	1.00286	0.22236	0.035605
464.63	2.25725	1.57037	0.22771	0.051767		464.61	1.9164	1.54655	1.00266	0.222342	0.035991
464.83	2.25725	1.57093	0.228237	0.052203		464.81	1.91577	1.54612	1.0025	0.222588	0.035902
465.03	2.25763	1.57126	0.228525	0.0527		465.01	1.91595	1.5458	1.00275	0.222798	0.036082
465.23	2.25699	1.57196	0.228923	0.052315		465.21	1.91568	1.54696	1.00275	0.222737	0.036023
465.43	2.25693	1.57249	0.229109	0.05227		465.41	1.91577	1.54669	1.00257	0.223139	0.035976
465.63	2.25676	1.57322	0.229436	0.052363		465.61	1.91609	1.54691	1.00212	0.222924	0.036594
465.83	2.25655	1.57353	0.229087	0.053022		465.81	1.91637	1.54699	1.00239	0.223387	0.036723
466.03	2.25699	1.57416	0.228901	0.053686		466.01	1.91616	1.54716	1.0026	0.223281	0.0364
466.23	2.2569	1.57535	0.229241	0.053791		466.21	1.91608	1.54745	1.00256	0.2237	0.036795
466.43	2.25705	1.57597	0.22952	0.053715		466.41	1.91631	1.54786	1.00176	0.223638	0.036643
466.63	2.2576	1.57698	0.229838	0.054013		466.61	1.91676	1.54798	1.00141	0.223507	0.036458
466.83	2.25814	1.57793	0.229787	0.05431		466.81	1.9169	1.54714	1.00127	0.223855	0.036587
467.03	2.25891	1.57827	0.229236	0.053794		467.01	1.91715	1.54724	1.00147	0.223339	0.036405
467.23	2.25911	1.57882	0.229122	0.053943		467.21	1.91739	1.54744	1.0011	0.222776	0.037031
467.43	2.2603	1.57951	0.22966	0.054019		467.41	1.918	1.5479	1.00125	0.222909	0.037044
467.63	2.26075	1.57966	0.22995	0.054298		467.61	1.91793	1.54835	1.00153	0.223002	0.036525
467.83	2.26163	1.58062	0.231169	0.05461		467.81	1.91793	1.54921	1.00193	0.223505	0.036579
468.03	2.26235	1.58112	0.231439	0.054677		468.01	1.91837	1.54999	1.00249	0.222978	0.036442
468.23	2.26268	1.58288	0.231658	0.054373		468.21	1.91819	1.55058	1.00204	0.223318	0.036391
468.43	2.26345	1.58334	0.231879	0.054639		468.41	1.91774	1.55126	1.00214	0.223355	0.036336
468.63	2.26427	1.58415	0.232322	0.055317		468.61	1.91752	1.55179	1.00269	0.223595	0.035419
468.83	2.26437	1.58462	0.232424	0.055439		468.81	1.9171	1.5513	1.00327	0.224427	0.03411
469.03	2.26472	1.58544	0.232918	0.054751		469.01	1.9171	1.55137	1.00364	0.2246	0.034094
469.23	2.26452	1.58643	0.233175	0.054548		469.21	1.91699	1.55186	1.0032	0.224684	0.0339
469.43	2.26462	1.58735	0.232604	0.054519		469.41	1.91735	1.55219	1.0036	0.224842	0.033905
469.63	2.26483	1.58802	0.232287	0.053893		469.61	1.91724	1.55276	1.0037	0.22479	0.034535
469.83	2.26472	1.58874	0.23192	0.053898		469.81	1.9172	1.55343	1.00439	0.225178	0.034189
470.03	2.26497	1.58948	0.23176	0.053165		470.01	1.91678	1.55402	1.00431	0.225234	0.033433
470.23	2.26488	1.59013	0.232445	0.052391		470.21	1.91703	1.55433	1.00411	0.225957	0.033296
470.43	2.26609	1.59079	0.232626	0.052326		470.41	1.91725	1.55417	1.00434	0.2262	0.033542
470.63	2.26639	1.59224	0.232608	0.051891		470.61	1.91696	1.55387	1.00506	0.226304	0.0342
470.83	2.26674	1.59277	0.232513	0.051785		470.81	1.91759	1.55361	1.00492	0.227447	0.034544
471.03	2.26662	1.59308	0.232365	0.051008		471.01	1.91816	1.55346	1.00514	0.227033	0.034545
471.23	2.26683	1.59382	0.233353	0.05123		471.21	1.91859	1.55366	1.00513	0.227257	0.03523
471.43	2.26731	1.59391	0.234075	0.051564		471.41	1.91884	1.55375	1.00535	0.227224	0.035189
471.63	2.26783	1.59424	0.234447	0.052091		471.61	1.9193	1.5535	1.00577	0.227867	0.034963
471.83	2.26846	1.59456	0.235301	0.052585		471.81	1.92004	1.55304	1.00613	0.228246	0.034805
472.03	2.26848	1.59548	0.235696	0.052614		472.01	1.92046	1.55342	1.00608	0.227526	0.034484
472.23	2.26901	1.59652	0.236618	0.053246		472.21	1.92068	1.55234	1.00589	0.228128	0.03423
472.43	2.2693	1.59678	0.236894	0.053238		472.41	1.92101	1.55209	1.00596	0.228212	0.034161
472.63	2.26967	1.59739	0.237497	0.053868		472.61	1.92118	1.55204	1.00624	0.228152	0.033863
472.83	2.2697	1.59837	0.237591	0.054022		472.81	1.92174	1.55112	1.00603	0.228459	0.033834
473.03	2.27007	1.59981	0.238172	0.054006		473.01	1.92232	1.5509	1.00525	0.227833	0.034731
473.23	2.26986	1.60031	0.237572	0.054188		473.21	1.92226	1.5511	1.00483	0.227193	0.034941
473.43	2.26958	1.60091	0.238085	0.053739		473.41	1.92166	1.552	1.00448	0.226973	0.035447
473.63	2.26931	1.60125	0.23851	0.053528		473.61	1.92141	1.55249	1.00464	0.226962	0.03601
473.83	2.26933	1.60154	0.238645	0.054076		473.81	1.92088	1.55286	1.00463	0.22689	0.03549
474.03	2.26983	1.60198	0.239191	0.053731		474.01	1.92177	1.55303	1.00548	0.226655	0.035493
474.23	2.2706	1.60282	0.239834	0.053275		474.21	1.92237	1.55295	1.00572	0.226467	0.036183
474.43	2.27123	1.60386	0.239096	0.053299		474.41	1.92191	1.55327	1.00635	0.226212	0.036631
474.63	2.27086	1.60444	0.238787	0.052763		474.61	1.92166	1.55329	1.00679	0.226054	0.036932
474.83	2.27065	1.60451	0.238789	0.052267		474.81	1.92212	1.55306	1.00659	0.226084	0.036564
475.03	2.2706	1.6051	0.238322	0.05186		475.01	1.92163	1.55315	1.00714	0.225822	0.036373
475.23	2.27099	1.60562	0.237917	0.052409		475.21	1.9215	1.55357	1.00693	0.22593	0.036635
475.43	2.27112	1.60613	0.237013	0.052882		475.41	1.92144	1.55382	1.0065	0.225964	0.036173
475.63	2.27184	1.60714	0.236665	0.053703		475.61	1.92193	1.55379	1.00685	0.226761	0.036958
475.83	2.27126	1.60774	0.236434	0.053737		475.81	1.92213	1.55365	1.00705	0.226744	0.037061
476.03	2.27116	1.60912	0.235982	0.054448		476.01	1.92176	1.55373	1.00709	0.226993	0.037302
476.23	2.27251	1.61005	0.235844	0.054539		476.21	1.92194	1.55324	1.00716	0.227698	0.03695
476.43	2.27349	1.61159	0.235775	0.054675		476.41	1.92164	1.55448	1.00695	0.228175	0.03733
476.63	2.27463	1.61315	0.235861	0.055323		476.61	1.92196	1.55458	1.00674	0.228007	0.037057
476.83	2.27564	1.61431	0.236177	0.055325		476.81	1.9222	1.55462	1.00608	0.228819	0.037182
477.03	2.27623	1.61546	0.236823	0.055452		477.01	1.92266	1.55477	1.0054	0.228612	0.037594
477.23	2.27709	1.61602	0.23745	0.055532		477.21	1.92244	1.55503	1.00561	0.228216	0.03743
477.43	2.27721	1.61705	0.239608	0.055948		477.41	1.92248	1.55514	1.00526	0.22859	0.037216
477.63	2.27841	1.61742	0.240349	0.056601		477.61	1.92305	1.5552	1.00556	0.229085	0.036443
477.83	2.27946	1.61751	0.241371	0.057208		477.81	1.92327	1.55498	1.00607	0.229151	0.036061
478.03	2.27943	1.61754	0.241937	0.056698		478.01	1.92434	1.55431	1.00698	0.229062	0.035406
478.23	2.27999	1.61766	0.242795	0.056105		478.21	1.92441	1.55394	1.00695	0.228851	0.034729
478.43	2.28066	1.61781	0.243298	0.055933		478.41	1.92368	1.55377	1.00626	0.228256	0.034191
478.63	2.28104	1.61796	0.244213	0.055838		478.61	1.92321	1.55269	1.00652	0.228416	0.034523
478.83	2.28089	1.61849	0.244097	0.055212		478.81	1.92341	1.55244	1.00639	0.2285	0.034286
479.03	2.28093	1.61853	0.243793	0.055024		479.01	1.92348	1.55268	1.0064	0.228555	0.034084
479.23	2.28132	1.61948	0.243682	0.055359		479.21	1.92381	1.55269	1.00642	0.228426	0.034219
479.43	2.28151	1.6206	0.243393	0.05515		479.41	1.92412	1.55288	1.00653	0.228694	0.034501
479.63	2.28125	1.62151	0.243261	0.054991		479.61	1.92368	1.55299	1.00686	0.229056	0.035253
479.83	2.28117	1.62193	0.242909	0.05406		479.81	1.92335	1.55296	1.00695	0.229453	0.035103
480.03	2.28166	1.62318	0.242676	0.054033		480.01	1.92267	1.55336	1.00702	0.230287	0.035156
480.23	2.28266	1.62444	0.242623	0.05393		480.21	1.92248	1.55355	1.00777	0.230193	0.035397
480.43	2.28296	1.62566	0.242523	0.054278		480.41	1.92143	1.55388	1.0083	0.23039	0.035437
480.63	2.28287	1.62637	0.24239	0.053757		480.61	1.92103	1.55404	1.00827	0.229945	0.036041
480.83	2.28262	1.62722	0.242739	0.053224		480.81	1.92097	1.55427	1.00843	0.230434	0.036793
481.03	2.28257	1.62748	0.242467	0.053406		481.01	1.92115	1.55451	1.00887	0.229652	0.037335
481.23	2.28272	1.62791	0.242171	0.053158		481.21	1.92138	1.55489	1.00968	0.229213	0.036645
481.43	2.2822	1.62868	0.242717	0.053446		481.41	1.92135	1.55496	1.00929	0.229533	0.036437
481.63	2.28289	1.62825	0.242521	0.053554		481.61	1.92166	1.55503	1.00894	0.229338	0.036565
481.83	2.28271	1.62894	0.242971	0.054098		481.81	1.92181	1.55477	1.00949	0.228999	0.036534
482.03	2.28299	1.62944	0.243232	0.054264		482.01	1.92249	1.55433	1.00947	0.228466	0.035892
482.23	2.28326	1.63009	0.243695	0.054783		482.21	1.92321	1.55532	1.00912	0.228001	0.035911
482.43	2.28373	1.63115	0.244195	0.055557		482.41	1.92324	1.55505	1.00856	0.227488	0.036033
482.63	2.28343	1.63245	0.24406	0.055946		482.61	1.92363	1.55493	1.00884	0.227658	0.036021
482.83	2.28382	1.63329	0.243694	0.056007		482.81	1.92453	1.55556	1.00909	0.227207	0.035731
483.03	2.2844	1.63447	0.244648	0.056654		483.01	1.92579	1.55568	1.0085	0.227036	0.035312
483.23	2.2848	1.63562	0.245465	0.057347		483.21	1.92608	1.55564	1.00778	0.227151	0.035389
483.43	2.2851	1.63691	0.245227	0.057637		483.41	1.92573	1.55616	1.0077	0.227001	0.035802
483.63	2.28502	1.63748	0.245527	0.057523		483.61	1.92525	1.55628	1.0076	0.227093	0.035519
483.83	2.2862	1.63859	0.245885	0.058025		483.81	1.92539	1.55619	1.00816	0.227622	0.035563
484.03	2.28659	1.6399	0.24586	0.058715		484.01	1.92485	1.55602	1.0086	0.228421	0.035743
484.23	2.28726	1.64083	0.246159	0.058834		484.21	1.9244	1.55589	1.00952	0.228451	0.036207
484.43	2.28752	1.64128	0.246805	0.058439		484.41	1.92357	1.55645	1.00986	0.22876	0.035751
484.63	2.28788	1.64163	0.246748	0.057809		484.61	1.92316	1.55691	1.01015	0.228896	0.036333
484.83	2.28824	1.6417	0.246739	0.05765		484.81	1.92373	1.5571	1.01093	0.228921	0.036777
485.03	2.2886	1.64148	0.246118	0.057422		485.01	1.92365	1.55779	1.01133	0.228496	0.036679
485.23	2.2892	1.64159	0.246136	0.056639		485.21	1.92394	1.5575	1.01135	0.228905	0.036366
485.43	2.28946	1.64202	0.246589	0.05633		485.41	1.92393	1.55746	1.01042	0.229818	0.03661
485.63	2.28987	1.64192	0.24713	0.055958		485.61	1.92431	1.55716	1.01038	0.230328	0.036666
485.83	2.29016	1.64266	0.247418	0.056219		485.81	1.92395	1.55722	1.01112	0.230778	0.036341
486.03	2.2905	1.64244	0.247127	0.055917		486.01	1.92454	1.55748	1.01105	0.231499	0.036102
486.23	2.29031	1.64236	0.247019	0.055702		486.21	1.92466	1.55735	1.01122	0.231814	0.035871
486.43	2.29096	1.64333	0.247339	0.055329		486.41	1.92472	1.55712	1.01133	0.231806	0.035841
486.63	2.29118	1.64396	0.247731	0.055665		486.61	1.92492	1.55716	1.01158	0.231504	0.035918
486.83	2.29123	1.64401	0.248445	0.055614		486.81	1.92507	1.55721	1.0114	0.231534	0.036448
487.03	2.29108	1.64464	0.249313	0.055749		487.01	1.92533	1.55706	1.01002	0.231106	0.036058
487.23	2.29092	1.64448	0.249066	0.055703		487.21	1.92474	1.55679	1.01005	0.231056	0.035875
487.43	2.29121	1.64522	0.249195	0.055827		487.41	1.92431	1.55702	1.01003	0.23049	0.035702
487.63	2.29122	1.64593	0.249752	0.055536		487.61	1.9239	1.55765	1.00995	0.230883	0.035216
487.83	2.29153	1.64707	0.250135	0.056476		487.81	1.92309	1.55812	1.01072	0.230892	0.03527
488.03	2.29138	1.64818	0.250021	0.056644		488.01	1.92298	1.55795	1.01101	0.230869	0.035341
488.23	2.29174	1.64976	0.25099	0.05624		488.21	1.92322	1.55824	1.01148	0.230749	0.035229
488.43	2.29266	1.65053	0.250936	0.056613		488.41	1.92295	1.55891	1.01147	0.230534	0.035125
488.63	2.29329	1.65099	0.250754	0.057201		488.61	1.92324	1.5592	1.01154	0.230177	0.035139
488.83	2.29323	1.65179	0.250769	0.057298		488.81	1.92447	1.55961	1.01178	0.229496	0.035177
489.03	2.29325	1.65352	0.250851	0.056986		489.01	1.92453	1.55961	1.01159	0.229727	0.03508
489.23	2.29364	1.65372	0.251112	0.057246		489.21	1.9249	1.55924	1.01097	0.230553	0.034904
489.43	2.29276	1.65484	0.250974	0.057442		489.41	1.92496	1.55909	1.01058	0.231053	0.034461
489.63	2.29236	1.6552	0.250906	0.057457		489.61	1.92507	1.55867	1.01064	0.231062	0.03421
489.83	2.2931	1.65621	0.250934	0.057669		489.81	1.92485	1.55856	1.0112	0.231231	0.03479
490.03	2.29345	1.65682	0.25112	0.057525		490.01	1.92514	1.55789	1.01111	0.231299	0.035018
490.23	2.29413	1.65749	0.251448	0.056972		490.21	1.92521	1.55768	1.01184	0.231373	0.035806
490.43	2.29443	1.65799	0.251743	0.05696		490.41	1.92509	1.55799	1.01187	0.231159	0.036759
490.63	2.29431	1.65773	0.252148	0.056599		490.61	1.92515	1.55721	1.01207	0.231109	0.036756
490.83	2.29433	1.65788	0.252564	0.056424		490.81	1.92501	1.55717	1.01161	0.231911	0.036848
491.03	2.29496	1.6583	0.252684	0.056643		491.01	1.9248	1.55746	1.01166	0.231446	0.036142
491.23	2.29569	1.65885	0.252847	0.055973		491.21	1.92456	1.55737	1.01215	0.23148	0.036526
491.43	2.29618	1.65955	0.253411	0.055757		491.41	1.9239	1.55782	1.01184	0.231315	0.036871
491.63	2.2964	1.66034	0.253672	0.055398		491.61	1.92392	1.55828	1.01221	0.231396	0.036752
491.83	2.29661	1.66065	0.25376	0.05561		491.81	1.92434	1.55806	1.01265	0.231447	0.036905
492.03	2.29781	1.66162	0.25387	0.055526		492.01	1.92483	1.55718	1.01276	0.231801	0.036795
492.23	2.29879	1.66241	0.25445	0.05552		492.21	1.92502	1.55771	1.01276	0.23203	0.036861
492.43	2.29987	1.66292	0.25414	0.056232		492.41	1.92554	1.55837	1.01164	0.232479	0.03668
492.63	2.2996	1.66338	0.25502	0.056425		492.61	1.92576	1.55869	1.0118	0.232293	0.035729
492.83	2.30001	1.66473	0.255187	0.056156		492.81	1.92646	1.55927	1.01153	0.232433	0.035587
493.03	2.30001	1.66613	0.255363	0.055959		493.01	1.9265	1.55994	1.01147	0.233122	0.035586
493.23	2.3003	1.66604	0.255261	0.056244		493.21	1.92679	1.56006	1.01151	0.233567	0.03554
493.43	2.3003	1.66696	0.255005	0.056467		493.41	1.92699	1.5604	1.01127	0.233693	0.035326
493.63	2.30107	1.66728	0.255017	0.056348		493.61	1.92714	1.56078	1.01152	0.233288	0.035959
493.83	2.30192	1.66806	0.255827	0.056713		493.81	1.92761	1.56091	1.01169	0.2335	0.036892
494.03	2.30262	1.66816	0.256144	0.056491		494.01	1.92761	1.56091	1.01201	0.233497	0.036578
494.23	2.30315	1.66811	0.256211	0.055943		494.21	1.92797	1.56117	1.01266	0.233647	0.036676
494.43	2.3033	1.66827	0.256046	0.056078		494.41	1.92762	1.56111	1.0127	0.233564	0.035878
494.63	2.30403	1.66889	0.25649	0.056007		494.61	1.92753	1.56039	1.01329	0.233761	0.03553
494.83	2.30457	1.66997	0.25657	0.056642		494.81	1.92786	1.56055	1.0134	0.233497	0.03477
495.03	2.3048	1.67083	0.256149	0.056774		495.01	1.92718	1.56075	1.01384	0.23269	0.034595
495.23	2.30559	1.6714	0.255828	0.056497		495.21	1.92689	1.56048	1.01396	0.232419	0.03496
495.43	2.30568	1.6716	0.255856	0.056485		495.41	1.92706	1.5609	1.01364	0.232099	0.034843
495.63	2.30554	1.67174	0.255998	0.056476		495.61	1.92766	1.56088	1.01377	0.232152	0.034532
495.83	2.30598	1.6722	0.255933	0.057087		495.81	1.92761	1.5611	1.01378	0.232696	0.035364
496.03	2.30696	1.67304	0.255872	0.057186		496.01	1.92682	1.56106	1.01431	0.233347	0.035875
496.23	2.3065	1.67396	0.255863	0.057611		496.21	1.92712	1.56139	1.01427	0.233571	0.035583
496.43	2.30619	1.67495	0.255948	0.0579		496.41	1.92721	1.56123	1.01327	0.234224	0.035353
496.63	2.30625	1.67587	0.256333	0.057458		496.61	1.92694	1.56161	1.01405	0.233954	0.035373
496.83	2.30647	1.67741	0.256021	0.0571		496.81	1.92749	1.56267	1.01402	0.234006	0.035955
497.03	2.3064	1.67798	0.256211	0.057317		497.01	1.92728	1.56325	1.01449	0.23434	0.036831
497.23	2.30653	1.6788	0.25657	0.057966		497.21	1.9274	1.56312	1.01481	0.233679	0.03717
497.43	2.30658	1.67924	0.256798	0.058402		497.41	1.92739	1.56355	1.01429	0.233342	0.037241
497.63	2.30644	1.67972	0.256694	0.058403		497.61	1.92734	1.56313	1.01428	0.23321	0.037998
497.83	2.30649	1.68027	0.257443	0.058736		497.81	1.9277	1.56315	1.01471	0.233316	0.037745
498.03	2.30757	1.68064	0.257865	0.058127		498.01	1.92742	1.56326	1.01496	0.233378	0.037195
498.23	2.30757	1.68132	0.258276	0.058004		498.21	1.92804	1.56306	1.01529	0.233238	0.036848
498.43	2.30777	1.68216	0.258714	0.057878		498.41	1.92845	1.5627	1.01547	0.233403	0.036893
498.63	2.30818	1.68308	0.259641	0.057665		498.61	1.92889	1.56228	1.01584	0.233577	0.036993
498.83	2.30786	1.684	0.259417	0.05762		498.81	1.92974	1.5624	1.01576	0.233378	0.036076
499.03	2.30803	1.68436	0.259454	0.056749		499.01	1.93013	1.56245	1.01575	0.233449	0.036282
499.23	2.30816	1.68441	0.259211	0.056271		499.21	1.93082	1.56269	1.01546	0.233292	0.03652
499.43	2.30841	1.6841	0.259371	0.056059		499.41	1.93177	1.56289	1.01501	0.233225	0.036492
499.63	2.30839	1.68441	0.259681	0.056001		499.61	1.9317	1.56265	1.01539	0.23341	0.036435
499.83	2.30852	1.685	0.259827	0.056069		499.81	1.93148	1.56272	1.01594	0.234294	0.037348
500.03	2.30921	1.68511	0.259745	0.055794		500.01	1.93162	1.56235	1.01648	0.234683	0.03724
500.23	2.30912	1.68497	0.260059	0.05578		500.21	1.93186	1.56191	1.01608	0.234653	0.036399
500.43	2.30905	1.68539	0.259834	0.056246		500.41	1.93129	1.56253	1.01562	0.234898	0.036855
500.63	2.30987	1.68635	0.260263	0.056389		500.61	1.93118	1.56343	1.01615	0.234681	0.036808
500.83	2.31038	1.687	0.260376	0.057669		500.81	1.9312	1.5642	1.01586	0.234903	0.036742
501.03	2.31045	1.6866	0.260578	0.05893		501.01	1.93061	1.56399	1.0154	0.234473	0.036778
501.23	2.31086	1.68715	0.260537	0.059492		501.21	1.93056	1.56408	1.01518	0.234066	0.036224
501.43	2.31166	1.68692	0.261112	0.060165		501.41	1.93076	1.56456	1.01535	0.234258	0.036376
501.63	2.31214	1.68749	0.261457	0.060833		501.61	1.93038	1.56473	1.01553	0.234494	0.036501
501.83	2.31267	1.68769	0.262141	0.061222		501.81	1.93054	1.56481	1.01576	0.234569	0.036402
502.03	2.3133	1.68811	0.262302	0.060924		502.01	1.93075	1.56489	1.0155	0.23479	0.036755
502.23	2.31356	1.68908	0.262017	0.060686		502.21	1.93098	1.56472	1.01579	0.23485	0.03694
502.43	2.31424	1.6901	0.262562	0.060264		502.41	1.93111	1.56464	1.01507	0.234521	0.037478
502.63	2.3142	1.69162	0.262619	0.059889		502.61	1.93114	1.56474	1.01504	0.234586	0.03766
502.83	2.3144	1.69289	0.262694	0.058872		502.81	1.93117	1.56437	1.01507	0.2345	0.037081
503.03	2.31514	1.69351	0.262728	0.058148		503.01	1.93117	1.56432	1.01541	0.234948	0.037347
503.23	2.31532	1.69374	0.262496	0.057808		503.21	1.93029	1.56384	1.01598	0.234867	0.037638
503.43	2.31583	1.69446	0.262591	0.057483		503.41	1.93041	1.56339	1.01599	0.234859	0.037697
503.63	2.31653	1.69527	0.262744	0.05619		503.61	1.92986	1.56307	1.01657	0.235209	0.038353
503.83	2.31706	1.69553	0.262835	0.056022		503.81	1.92979	1.56281	1.01709	0.235522	0.038738
504.03	2.31772	1.6962	0.262844	0.055954		504.01	1.93062	1.56277	1.0174	0.235012	0.038804
504.23	2.31781	1.69665	0.262525	0.055587		504.21	1.93028	1.56257	1.01737	0.23517	0.039086
504.43	2.31819	1.69836	0.262851	0.056481		504.41	1.92992	1.56362	1.01762	0.235187	0.038721
504.63	2.31866	1.69897	0.264408	0.056814		504.61	1.93092	1.56387	1.01766	0.234906	0.038009
504.83	2.31926	1.6992	0.264161	0.057578		504.81	1.93162	1.56425	1.01725	0.234658	0.037752
505.03	2.31904	1.69957	0.264449	0.058011		505.01	1.93255	1.56433	1.01723	0.234377	0.03779
505.23	2.31936	1.7001	0.265067	0.058341		505.21	1.93325	1.56458	1.01851	0.234833	0.03744
505.43	2.31951	1.70099	0.265853	0.059245		505.41	1.93371	1.56527	1.01879	0.234365	0.037211
505.63	2.31943	1.70153	0.265809	0.059886		505.61	1.93409	1.5651	1.01783	0.234396	0.037155
505.83	2.31938	1.70188	0.265957	0.059824		505.81	1.9344	1.56535	1.01693	0.234287	0.037338
506.03	2.31988	1.70267	0.266242	0.059963		506.01	1.93414	1.56611	1.01699	0.23379	0.037373
506.23	2.31967	1.7037	0.266507	0.059812		506.21	1.93421	1.56655	1.01659	0.233429	0.036812
506.43	2.31951	1.70457	0.267455	0.05975		506.41	1.93455	1.56665	1.01619	0.233438	0.036962
506.63	2.31957	1.70559	0.267723	0.060065		506.61	1.93374	1.56663	1.01659	0.233739	0.036809
506.83	2.32007	1.70621	0.268437	0.059844		506.81	1.93302	1.56594	1.01709	0.234122	0.036331
507.03	2.32044	1.7063	0.268394	0.059881		507.01	1.93286	1.56553	1.01743	0.234358	0.036779
507.23	2.32119	1.70641	0.268182	0.059959		507.21	1.93247	1.56453	1.01744	0.234429	0.036416
507.43	2.32152	1.70683	0.267882	0.059993		507.41	1.93258	1.5643	1.01719	0.234883	0.036699
507.63	2.32291	1.70684	0.268208	0.059813		507.61	1.93193	1.56453	1.01714	0.235315	0.036778
507.83	2.32224	1.70713	0.268534	0.060532		507.81	1.93173	1.56441	1.0169	0.235039	0.036731
508.03	2.32249	1.70769	0.2682	0.060425		508.01	1.93161	1.56383	1.0171	0.235482	0.037175
508.23	2.32262	1.70782	0.267868	0.059776		508.21	1.93152	1.56358	1.01753	0.235671	0.03667
508.43	2.32291	1.70831	0.268441	0.060374		508.41	1.93148	1.56434	1.01755	0.235369	0.036283
508.63	2.3229	1.70782	0.268949	0.060354		508.61	1.9323	1.56438	1.01748	0.235002	0.036239
508.83	2.32361	1.70844	0.268058	0.060797		508.81	1.93184	1.56475	1.01778	0.235376	0.036524
509.03	2.32357	1.70914	0.267467	0.060596		509.01	1.93232	1.5643	1.01776	0.235838	0.036741
509.23	2.32414	1.71017	0.267466	0.060869		509.21	1.93156	1.56462	1.01824	0.235693	0.036489
509.43	2.32426	1.71096	0.267036	0.060941		509.41	1.93176	1.56492	1.01755	0.234941	0.036953
509.63	2.32387	1.71152	0.267477	0.060682		509.61	1.93189	1.56495	1.01723	0.235237	0.037253
509.83	2.32399	1.71234	0.268118	0.059906		509.81	1.93201	1.56575	1.0171	0.235387	0.036852
510.03	2.32426	1.71351	0.268546	0.059367		510.01	1.93267	1.56609	1.01746	0.234971	0.036889
510.23	2.32388	1.71437	0.269202	0.058605		510.21	1.9333	1.56549	1.01746	0.234778	0.037235
510.43	2.32443	1.7152	0.269222	0.058298		510.41	1.9333	1.56524	1.01786	0.234801	0.037992
510.63	2.3255	1.71575	0.269145	0.058212		510.61	1.93296	1.56558	1.01755	0.234414	0.037681
510.83	2.32533	1.71624	0.270046	0.057854		510.81	1.93349	1.56542	1.01747	0.234674	0.037481
511.03	2.3258	1.71697	0.270386	0.057834		511.01	1.93352	1.56592	1.0173	0.23501	0.037386
511.23	2.3272	1.71744	0.270899	0.058589		511.21	1.93365	1.5658	1.01711	0.235023	0.036487
511.43	2.32712	1.71805	0.271667	0.058202		511.41	1.93361	1.56612	1.01722	0.235104	0.036572
511.63	2.32739	1.71839	0.272242	0.057565		511.61	1.93344	1.56674	1.01646	0.235481	0.036661
511.83	2.32642	1.71897	0.27279	0.057682		511.81	1.93431	1.56659	1.01672	0.23589	0.036489
512.03	2.3267	1.71942	0.272483	0.057745		512.01	1.93496	1.5665	1.01745	0.236209	0.036104
512.23	2.32614	1.71991	0.272783	0.057929		512.21	1.93523	1.56718	1.01754	0.236577	0.035384
512.43	2.32648	1.71998	0.272591	0.059069		512.41	1.9349	1.56753	1.01695	0.236629	0.035528
512.63	2.32679	1.7204	0.272483	0.058789		512.61	1.93471	1.56723	1.01713	0.237035	0.035145
512.83	2.32733	1.72097	0.272272	0.058753		512.81	1.9344	1.56724	1.01758	0.237541	0.035518
513.03	2.32718	1.72167	0.271884	0.057993		513.01	1.93433	1.5664	1.01791	0.237572	0.035556
513.23	2.32736	1.72254	0.272033	0.058175		513.21	1.9336	1.56636	1.01803	0.237766	0.035721
513.43	2.32689	1.72294	0.272027	0.057984		513.41	1.93403	1.56555	1.01795	0.237784	0.035827
513.63	2.32728	1.72356	0.272712	0.057512		513.61	1.93435	1.56563	1.01856	0.238326	0.035269
513.83	2.32768	1.72419	0.272831	0.0573		513.81	1.93442	1.56557	1.01862	0.238498	0.035119
514.03	2.3284	1.72508	0.272468	0.056994		514.01	1.93423	1.5651	1.01957	0.238453	0.036022
514.23	2.32841	1.72543	0.272554	0.057355		514.21	1.93379	1.5648	1.0204	0.238496	0.036443
514.43	2.32861	1.72557	0.272016	0.057678		514.41	1.93328	1.56578	1.01995	0.238612	0.0368
514.63	2.3294	1.7253	0.27225	0.058463		514.61	1.93297	1.56621	1.01954	0.238518	0.036582
514.83	2.32908	1.72582	0.272999	0.058593		514.81	1.93285	1.56649	1.0195	0.238549	0.036373
515.03	2.32967	1.72646	0.272713	0.059365		515.01	1.93286	1.56756	1.01932	0.238576	0.036473
515.23	2.33025	1.72676	0.272469	0.059259		515.21	1.93298	1.56785	1.01974	0.238061	0.036363
515.43	2.32984	1.72745	0.272566	0.058974		515.41	1.9333	1.56855	1.02039	0.237559	0.036752
515.63	2.33012	1.72784	0.272626	0.058635		515.61	1.93396	1.56897	1.01989	0.23793	0.03734
515.83	2.32998	1.72862	0.272693	0.059177		515.81	1.9348	1.56966	1.0196	0.237561	0.037514
516.03	2.3309	1.72937	0.272213	0.05938		516.01	1.93467	1.57026	1.01934	0.236629	0.03752
516.23	2.33174	1.72992	0.27264	0.059848		516.21	1.93452	1.57062	1.01873	0.236975	0.037833
516.43	2.3327	1.73018	0.27241	0.060446		516.41	1.93485	1.57114	1.01843	0.236484	0.038281
516.63	2.33364	1.73117	0.273018	0.060093		516.61	1.93459	1.57108	1.01829	0.236062	0.038762
516.83	2.33455	1.73195	0.274253	0.060123		516.81	1.93526	1.57108	1.01821	0.236092	0.039302
517.03	2.33505	1.73271	0.274663	0.059669		517.01	1.93514	1.5704	1.01817	0.236039	0.039592
517.23	2.33577	1.7335	0.274854	0.060107		517.21	1.93571	1.56997	1.01748	0.236356	0.039318
517.43	2.33627	1.73396	0.275473	0.05999		517.41	1.93632	1.56943	1.01764	0.236128	0.039484
517.63	2.33736	1.73402	0.27637	0.060185		517.61	1.93702	1.56918	1.019	0.236531	0.039266
517.83	2.33763	1.73443	0.276957	0.060417		517.81	1.93647	1.56885	1.01862	0.236642	0.039553
518.03	2.33837	1.73523	0.277496	0.060749		518.01	1.93662	1.56884	1.01968	0.236851	0.039787
518.23	2.33862	1.73512	0.278539	0.061343		518.21	1.93632	1.56862	1.02001	0.237099	0.039614
518.43	2.33851	1.73479	0.27868	0.062386		518.41	1.93608	1.56903	1.01967	0.237768	0.039424
518.63	2.33865	1.7348	0.278739	0.062834		518.61	1.93609	1.56878	1.02053	0.237932	0.038907
518.83	2.33807	1.7354	0.278726	0.062173		518.81	1.9363	1.56911	1.0206	0.238155	0.038341
519.03	2.33835	1.73591	0.277924	0.062664		519.01	1.93643	1.56995	1.02138	0.238478	0.038003
519.23	2.33883	1.73628	0.277651	0.062077		519.21	1.93621	1.56992	1.02229	0.238831	0.037732
519.43	2.3395	1.73586	0.277446	0.061607		519.41	1.93582	1.57027	1.02227	0.238397	0.037419
519.63	2.34028	1.73605	0.277582	0.060619		519.61	1.9355	1.57053	1.0226	0.238822	0.037206
519.83	2.33947	1.73658	0.276993	0.060559		519.81	1.93491	1.57118	1.02255	0.23827	0.036964
520.03	2.33961	1.73704	0.276744	0.061353		520.01	1.93434	1.5716	1.02304	0.237881	0.036398
520.23	2.33979	1.73787	0.276539	0.062339		520.21	1.93378	1.57214	1.02311	0.237945	0.03617
520.43	2.33965	1.73906	0.27655	0.062618		520.41	1.9334	1.57264	1.02313	0.237874	0.036159
520.63	2.33983	1.74066	0.277121	0.062692		520.61	1.93374	1.57241	1.02261	0.237992	0.035904
520.83	2.33958	1.74154	0.277299	0.062207		520.81	1.93442	1.57221	1.02296	0.238352	0.035471
521.03	2.33945	1.74224	0.277332	0.062016		521.01	1.93395	1.57213	1.02332	0.238516	0.035866
521.23	2.33946	1.74327	0.277789	0.062785		521.21	1.93454	1.57212	1.02337	0.238536	0.035822
521.43	2.33982	1.74341	0.278374	0.062283		521.41	1.93492	1.57199	1.02315	0.238753	0.036208
521.63	2.33998	1.74352	0.279317	0.062585		521.61	1.93534	1.57208	1.02324	0.239145	0.036519
521.83	2.34039	1.74412	0.279816	0.062237		521.81	1.9355	1.57225	1.02246	0.238927	0.036636
522.03	2.34029	1.7451	0.280756	0.062304		522.01	1.93585	1.57218	1.02258	0.239201	0.037127
522.23	2.34053	1.74516	0.281262	0.062767		522.21	1.93593	1.57153	1.02232	0.239785	0.037755
522.43	2.34003	1.74551	0.281704	0.063765		522.41	1.93669	1.57139	1.02154	0.240312	0.038
522.63	2.34017	1.74629	0.282155	0.0637		522.61	1.93729	1.57067	1.02161	0.24023	0.038223
522.83	2.34082	1.7469	0.282472	0.063345		522.81	1.93742	1.57032	1.02078	0.240335	0.038207
523.03	2.34239	1.747	0.282542	0.063553		523.01	1.93725	1.57046	1.02129	0.240661	0.038011
523.23	2.34298	1.74696	0.283297	0.063723		523.21	1.93763	1.5703	1.02113	0.240443	0.038222
523.43	2.3435	1.74649	0.283055	0.063404		523.41	1.93695	1.57044	1.02122	0.239642	0.038435
523.63	2.34406	1.74708	0.283647	0.06338		523.61	1.9376	1.5703	1.02165	0.239045	0.038679
523.83	2.34326	1.74683	0.283388	0.064641		523.81	1.93731	1.57037	1.02125	0.238931	0.038789
524.03	2.34393	1.74761	0.283351	0.06537		524.01	1.9367	1.57067	1.02122	0.238514	0.038476
524.23	2.34458	1.74819	0.283514	0.065919		524.21	1.9364	1.57087	1.02126	0.238321	0.037995
524.43	2.34463	1.74943	0.283944	0.066062		524.41	1.93716	1.57082	1.02131	0.238666	0.037602
524.63	2.34486	1.75012	0.283467	0.066328		524.61	1.93751	1.57103	1.02158	0.238059	0.036783
524.83	2.34504	1.75079	0.283013	0.065857		524.81	1.9369	1.57089	1.0223	0.237619	0.036441
525.03	2.34562	1.75151	0.283318	0.065754		525.01	1.93647	1.57165	1.02246	0.237469	0.036886
525.23	2.34613	1.75227	0.283222	0.065506		525.21	1.93715	1.57192	1.0225	0.237737	0.036451
525.43	2.34641	1.7523	0.283089	0.064478		525.41	1.93684	1.57187	1.02214	0.237588	0.036019
525.63	2.34639	1.75263	0.283441	0.0641		525.61	1.93707	1.57261	1.02213	0.237697	0.036212
525.83	2.3462	1.75281	0.283684	0.063675		525.81	1.9375	1.57267	1.02174	0.237781	0.035869
526.03	2.34579	1.75341	0.283665	0.06337		526.01	1.93788	1.5724	1.02167	0.238304	0.036446
526.23	2.34572	1.75404	0.28366	0.063378		526.21	1.93875	1.5722	1.02149	0.238965	0.036517
526.43	2.34601	1.75541	0.283888	0.06301		526.41	1.93903	1.57271	1.0215	0.239412	0.036486
526.63	2.34664	1.75671	0.284042	0.062589		526.61	1.93945	1.57283	1.0218	0.238873	0.036797
526.83	2.34739	1.75727	0.284782	0.062007		526.81	1.93965	1.57277	1.02126	0.238963	0.036838
527.03	2.34861	1.75769	0.285066	0.062051		527.01	1.93966	1.57312	1.02194	0.238939	0.037072
527.23	2.34854	1.75769	0.28514	0.062003		527.21	1.94046	1.57279	1.02185	0.238808	0.03748
527.43	2.34915	1.75833	0.285156	0.061561		527.41	1.93995	1.57254	1.02172	0.239478	0.038115
527.63	2.34926	1.75871	0.285821	0.06158		527.61	1.94001	1.57229	1.02135	0.239583	0.038025
527.83	2.34957	1.75893	0.285964	0.062074		527.81	1.93973	1.57241	1.02158	0.240615	0.037319
528.03	2.35003	1.76002	0.286067	0.062293		528.01	1.93908	1.57248	1.0217	0.240862	0.037111
528.23	2.35007	1.75978	0.286135	0.062971		528.21	1.93938	1.57268	1.02214	0.241196	0.037334
528.43	2.3502	1.76063	0.285753	0.063925		528.41	1.9392	1.57256	1.02255	0.241497	0.037402
528.63	2.35104	1.76043	0.285947	0.064116		528.61	1.93844	1.5727	1.02309	0.241394	0.037214
528.83	2.35151	1.76107	0.28648	0.063938		528.81	1.93815	1.57241	1.02285	0.241592	0.036997
529.03	2.35147	1.76162	0.286848	0.063678		529.01	1.93796	1.57311	1.02214	0.241889	0.036966
529.23	2.35172	1.76194	0.286793	0.064089		529.21	1.93774	1.57308	1.02252	0.241946	0.036653
529.43	2.35114	1.76214	0.287008	0.064335		529.41	1.93757	1.57291	1.02265	0.241495	0.036397
529.63	2.35111	1.76252	0.287229	0.064467		529.61	1.93842	1.57303	1.02251	0.241491	0.036098
529.83	2.35094	1.76359	0.287161	0.06459		529.81	1.93895	1.57247	1.02295	0.241478	0.035771
530.03	2.35107	1.76464	0.287086	0.064767		530.01	1.93981	1.57232	1.0234	0.241425	0.035984
530.23	2.35106	1.7654	0.287498	0.064165		530.21	1.94023	1.57235	1.02347	0.241261	0.035469
530.43	2.35149	1.76671	0.287852	0.063962		530.41	1.94042	1.57296	1.02344	0.240642	0.035031
530.63	2.3517	1.76689	0.288291	0.064407		530.61	1.94096	1.57229	1.0231	0.239721	0.034647
530.83	2.35214	1.76701	0.288612	0.064385		530.81	1.94056	1.57191	1.02324	0.239879	0.034516
531.03	2.35281	1.76736	0.288283	0.06395		531.01	1.94014	1.57218	1.02311	0.239624	0.034443
531.23	2.35252	1.76754	0.288551	0.063481		531.21	1.93993	1.57219	1.02273	0.239918	0.03463
531.43	2.35274	1.76876	0.289043	0.063115		531.41	1.93898	1.57263	1.02282	0.240504	0.03473
531.63	2.35296	1.76931	0.289124	0.062998		531.61	1.93808	1.57278	1.02304	0.240214	0.03506
531.83	2.35349	1.76967	0.289255	0.062908		531.81	1.93797	1.57313	1.02399	0.240854	0.035714
532.03	2.35402	1.77007	0.289564	0.062539		532.01	1.93746	1.57343	1.02397	0.240687	0.036365
532.23	2.35403	1.77	0.289545	0.062455		532.21	1.93714	1.57438	1.02382	0.241131	0.037244
532.43	2.3543	1.77034	0.289103	0.062764		532.41	1.93666	1.57446	1.02392	0.241242	0.037847
532.63	2.35493	1.7707	0.289692	0.062272		532.61	1.93631	1.57465	1.02381	0.241263	0.037796
532.83	2.35562	1.77097	0.289754	0.062484		532.81	1.93582	1.57446	1.02325	0.241111	0.038119
533.03	2.35622	1.77129	0.289789	0.062427		533.01	1.93561	1.57509	1.02336	0.241387	0.038785
533.23	2.35644	1.77185	0.289711	0.062997		533.21	1.93553	1.57492	1.0238	0.241024	0.039181
533.43	2.35602	1.77245	0.290015	0.063021		533.41	1.93635	1.57489	1.02371	0.241717	0.039283
533.63	2.35711	1.77328	0.29041	0.063318		533.61	1.93656	1.57506	1.02343	0.242095	0.038699
533.83	2.35769	1.77391	0.290502	0.06368		533.81	1.93675	1.57459	1.02392	0.242747	0.038836
534.03	2.3579	1.77357	0.290659	0.063993		534.01	1.93715	1.57428	1.02297	0.242507	0.038892
534.23	2.35778	1.77383	0.290548	0.063805		534.21	1.93789	1.57374	1.02273	0.242384	0.037946
534.43	2.35755	1.77414	0.29106	0.064497		534.41	1.939	1.57382	1.02217	0.241983	0.037631
534.63	2.35745	1.77408	0.291527	0.064833		534.61	1.93918	1.57335	1.02204	0.241781	0.037436
534.83	2.35742	1.77462	0.292049	0.065061		534.81	1.93916	1.57399	1.02188	0.2418	0.037533
535.03	2.35772	1.7752	0.292314	0.064869		535.01	1.93945	1.57491	1.02153	0.241845	0.037441
535.23	2.35756	1.77535	0.292509	0.064802		535.21	1.93909	1.57515	1.02182	0.242416	0.037529
535.43	2.3574	1.77652	0.293116	0.065227		535.41	1.93933	1.57523	1.02226	0.242882	0.037272
535.63	2.35735	1.77713	0.292676	0.064947		535.61	1.93948	1.5754	1.02243	0.242995	0.037702
535.83	2.35749	1.7781	0.29308	0.064906		535.81	1.93999	1.57638	1.02298	0.2429	0.037733
536.03	2.35792	1.7789	0.292803	0.064978		536.01	1.94063	1.577	1.02249	0.243088	0.037568
536.23	2.35736	1.77953	0.292342	0.065502		536.21	1.94087	1.57744	1.02279	0.243705	0.037594
536.43	2.35732	1.77986	0.291871	0.065872		536.41	1.94161	1.57696	1.02285	0.243658	0.037551
536.63	2.35787	1.78016	0.29294	0.065948		536.61	1.94184	1.57698	1.0229	0.244341	0.0373
536.83	2.3583	1.78036	0.292913	0.065924		536.81	1.94259	1.57772	1.02273	0.244698	0.037382
537.03	2.35797	1.78133	0.293006	0.065507		537.01	1.94327	1.57798	1.02308	0.245347	0.037108
537.23	2.35735	1.78206	0.29308	0.06567		537.21	1.94349	1.5782	1.02303	0.245963	0.036674
537.43	2.35749	1.7828	0.293586	0.06593		537.41	1.94367	1.57809	1.02343	0.246932	0.036794
537.63	2.35855	1.78348	0.293921	0.065718		537.61	1.9437	1.57804	1.02343	0.247023	0.037055
537.83	2.35863	1.78398	0.293822	0.065717		537.81	1.94405	1.5774	1.02366	0.246796	0.037823
538.03	2.35873	1.78453	0.293912	0.065715		538.01	1.94436	1.57715	1.02367	0.246168	0.038051
538.23	2.35863	1.78517	0.294232	0.065642		538.21	1.94484	1.57685	1.02464	0.245874	0.038078
538.43	2.35911	1.78546	0.294927	0.065483		538.41	1.94487	1.57678	1.02529	0.245408	0.038456
538.63	2.35953	1.78587	0.29521	0.065197		538.61	1.94429	1.57671	1.02614	0.24499	0.038379
538.83	2.36044	1.7862	0.295307	0.065328		538.81	1.94392	1.57685	1.02686	0.244631	0.038515
539.03	2.36158	1.78632	0.29531	0.064927		539.01	1.94339	1.57675	1.02793	0.244348	0.038563
539.23	2.36223	1.78621	0.295489	0.064655		539.21	1.94264	1.57635	1.02889	0.244132	0.038383
539.43	2.36305	1.78669	0.295858	0.064631		539.41	1.94236	1.57641	1.0298	0.243795	0.038375
539.63	2.36418	1.7866	0.295513	0.064051		539.61	1.94165	1.5767	1.03063	0.243326	0.038539
539.83	2.36524	1.78697	0.295954	0.064179		539.81	1.94113	1.57702	1.03146	0.242685	0.038424
540.03	2.36524	1.78697	0.295954	0.064179		540.01	1.94113	1.57702	1.03146	0.242685	0.038424
540.23	2.3651	1.78757	0.296286	0.064292		540.21	1.93813	1.5751	1.02944	0.241893	0.03806
540.43	2.36507	1.78858	0.296506	0.063866		540.41	1.93433	1.57289	1.02716	0.241522	0.037905
540.63	2.365	1.78918	0.297169	0.062975		540.61	1.92954	1.5697	1.02467	0.241021	0.037637
540.83	2.3653	1.78981	0.297498	0.062082		540.81	1.92462	1.56598	1.02219	0.240258	0.03734
541.03	2.36409	1.79087	0.298147	0.061383		541.01	1.91914	1.56259	1.01939	0.239648	0.037071
541.23	2.36328	1.79202	0.298745	0.061033		541.21	1.9125	1.55836	1.01661	0.238638	0.036741
541.43	2.36317	1.79269	0.298995	0.060598		541.41	1.90636	1.55422	1.0135	0.237929	0.035926
541.63	2.36287	1.79367	0.29957	0.060117		541.61	1.90026	1.54961	1.01015	0.236799	0.035178
541.83	2.36209	1.79429	0.299924	0.060157		541.81	1.89389	1.54513	1.00742	0.235791	0.034601
542.03	2.36092	1.79404	0.300313	0.060331		542.01	1.88816	1.54043	1.00437	0.235193	0.034201
542.23	2.36046	1.79408	0.30078	0.060229		542.21	1.88285	1.5363	1.0014	0.234346	0.034407
542.43	2.35998	1.79311	0.301638	0.060391		542.41	1.8779	1.53262	0.999053	0.2345	0.03432
542.63	2.35993	1.79256	0.301895	0.060183		542.61	1.87358	1.52844	0.996123	0.233712	0.034187
542.83	2.35925	1.79148	0.301932	0.059612		542.81	1.86844	1.52377	0.993271	0.23364	0.034603
543.03	2.35893	1.79104	0.30128	0.059464		543.01	1.8637	1.51978	0.991204	0.23285	0.034496
543.23	2.35811	1.79066	0.301564	0.059473		543.21	1.85854	1.51535	0.989086	0.232634	0.034674
543.43	2.35699	1.79023	0.300505	0.059509		543.41	1.85383	1.51113	0.987277	0.232593	0.034802
543.63	2.35713	1.79003	0.29972	0.059984		543.61	1.84908	1.50656	0.984788	0.233444	0.034704
543.83	2.35725	1.78969	0.2997	0.060051		543.81	1.84416	1.50288	0.98283	0.232952	0.034527
544.03	2.3571	1.78928	0.299476	0.060723		544.01	1.83934	1.49911	0.981074	0.232718	0.034595
544.23	2.35685	1.78879	0.29919	0.061404		544.21	1.83399	1.49554	0.978397	0.231837	0.034063
544.43	2.3567	1.78903	0.299425	0.061035		544.41	1.82777	1.49168	0.97642	0.232059	0.033825
544.63	2.35679	1.78906	0.299778	0.060732		544.61	1.82247	1.48776	0.97471	0.231633	0.033079
544.83	2.35601	1.78937	0.29986	0.060414		544.81	1.81753	1.48382	0.973252	0.231093	0.032704
545.03	2.35427	1.79019	0.299855	0.060641		545.01	1.81167	1.48056	0.970982	0.23085	0.032511
545.23	2.35409	1.79096	0.299897	0.060848		545.21	1.80602	1.47619	0.96877	0.230098	0.032183
545.43	2.35416	1.79108	0.298961	0.061229		545.41	1.80121	1.47232	0.966608	0.229468	0.03126
545.63	2.35346	1.79163	0.299382	0.061486		545.61	1.79608	1.46788	0.964186	0.228366	0.031319
545.83	2.35261	1.79156	0.29952	0.061595		545.81	1.79089	1.46408	0.962365	0.227689	0.031551
546.03	2.35158	1.79109	0.300494	0.061775		546.01	1.78673	1.46012	0.959296	0.227614	0.031427
546.23	2.35171	1.79113	0.301185	0.061664		546.21	1.78223	1.45599	0.956111	0.226737	0.031565
546.43	2.35214	1.79066	0.302018	0.061213		546.41	1.77844	1.45213	0.954003	0.226282	0.030322
546.63	2.35217	1.79103	0.301581	0.060632		546.61	1.77488	1.44812	0.951444	0.225	0.029898
546.83	2.35216	1.79115	0.301093	0.060214		546.81	1.77019	1.44419	0.948859	0.22474	0.029758
547.03	2.35159	1.792	0.301204	0.060519		547.01	1.76606	1.44093	0.946596	0.224178	0.029239
547.23	2.35097	1.79253	0.300783	0.060836		547.21	1.76204	1.43705	0.943818	0.224513	0.028818
547.43	2.35111	1.79266	0.300147	0.061007		547.41	1.75771	1.43342	0.941488	0.224174	0.028587
547.63	2.35174	1.79189	0.299954	0.061765		547.61	1.75345	1.4298	0.939208	0.224008	0.028466
547.83	2.35186	1.79143	0.299578	0.061642		547.81	1.74892	1.4262	0.937663	0.223453	0.028556
548.03	2.35186	1.79145	0.299103	0.062445		548.01	1.7445	1.42197	0.935724	0.223826	0.028902
548.23	2.3519	1.79142	0.299056	0.062859		548.21	1.73941	1.41858	0.934453	0.223636	0.028699
548.43	2.35183	1.79104	0.299328	0.062933		548.41	1.73497	1.41513	0.933041	0.223967	0.027887
548.63	2.35164	1.79056	0.298821	0.062523		548.61	1.73145	1.41211	0.931725	0.223732	0.027002
548.83	2.35073	1.78978	0.298357	0.062359		548.81	1.72753	1.40864	0.930316	0.223341	0.027144
549.03	2.35001	1.7899	0.297788	0.062546		549.01	1.7236	1.40557	0.928169	0.222901	0.026784
549.23	2.34979	1.78974	0.297071	0.06223		549.21	1.71935	1.40175	0.92689	0.221676	0.026554
549.43	2.34931	1.78916	0.296174	0.062245		549.41	1.71521	1.39857	0.92548	0.220929	0.026103
549.63	2.34923	1.78888	0.296355	0.061379		549.61	1.71119	1.39535	0.923665	0.220422	0.025941
549.83	2.34837	1.78791	0.296808	0.060909		549.81	1.7068	1.39225	0.921174	0.220129	0.025593
550.03	2.34758	1.78767	0.297556	0.061404		550.01	1.70317	1.3887	0.918181	0.219991	0.024771
550.23	2.34747	1.78755	0.297715	0.061205		550.21	1.69937	1.38546	0.915844	0.219573	0.02492
550.43	2.34754	1.78801	0.29833	0.060615		550.41	1.69642	1.38315	0.914386	0.219366	0.024613
550.63	2.3474	1.78832	0.298408	0.060659		550.61	1.69243	1.38002	0.912168	0.218763	0.025021
550.83	2.3471	1.78823	0.298472	0.060484		550.81	1.68824	1.3773	0.909521	0.21878	0.025242
551.03	2.34654	1.78856	0.298475	0.060886		551.01	1.68465	1.37387	0.907196	0.218943	0.025488
551.23	2.3457	1.78919	0.298614	0.061235		551.21	1.68107	1.37051	0.904774	0.21923	0.025892
551.43	2.3453	1.78921	0.299206	0.061796		551.41	1.67723	1.3672	0.902465	0.218728	0.026803
551.63	2.34446	1.78864	0.29928	0.062475		551.61	1.67326	1.36391	0.900461	0.21909	0.027179
551.83	2.34389	1.78904	0.299456	0.06266		551.81	1.66894	1.36094	0.89879	0.218628	0.027412
552.03	2.34332	1.78956	0.300041	0.063173		552.01	1.66517	1.35789	0.897545	0.218295	0.026764
552.23	2.3435	1.78958	0.299884	0.063784		552.21	1.6613	1.35538	0.896764	0.218059	0.026567
552.43	2.34333	1.78882	0.299486	0.063988		552.41	1.6577	1.35255	0.894499	0.21748	0.025937
552.63	2.34302	1.78841	0.298961	0.063618		552.61	1.65363	1.34969	0.892795	0.217121	0.025846
552.83	2.34223	1.78874	0.299196	0.063411		552.81	1.64995	1.34678	0.891147	0.216072	0.025796
553.03	2.34206	1.78939	0.298566	0.062678		553.01	1.64637	1.34368	0.889197	0.215204	0.025469
553.23	2.34247	1.78905	0.298261	0.062388		553.21	1.64191	1.34056	0.88758	0.214228	0.025373
553.43	2.34267	1.78855	0.297826	0.062099		553.41	1.63877	1.33716	0.885168	0.214108	0.025429
553.63	2.34252	1.78833	0.297583	0.061368		553.61	1.63481	1.33412	0.882854	0.213753	0.025543
553.83	2.3423	1.78808	0.297841	0.061074		553.81	1.63107	1.33089	0.880571	0.21383	0.025797
554.03	2.34207	1.78858	0.298215	0.060944		554.01	1.62789	1.32773	0.878619	0.213778	0.025454
554.23	2.34186	1.78799	0.298196	0.060797		554.21	1.62438	1.32493	0.876921	0.213814	0.026085
554.43	2.34178	1.78827	0.29787	0.060829		554.41	1.62149	1.32187	0.875303	0.213632	0.025809
554.63	2.34192	1.78815	0.297439	0.061211		554.61	1.61797	1.3191	0.873052	0.2133	0.025722
554.83	2.34176	1.78822	0.297151	0.060962		554.81	1.61406	1.31628	0.870494	0.213064	0.025506
555.03	2.34151	1.78824	0.297363	0.061398		555.01	1.61068	1.31262	0.868653	0.213298	0.025716
555.23	2.34099	1.7884	0.297832	0.061775		555.21	1.60756	1.30984	0.866937	0.212955	0.025738
555.43	2.34073	1.78826	0.297383	0.062047		555.41	1.60505	1.30728	0.86527	0.212333	0.025876
555.63	2.34066	1.78845	0.296952	0.062671		555.61	1.601	1.30488	0.863609	0.212054	0.02495
555.83	2.34122	1.78847	0.297151	0.063342		555.81	1.59733	1.30294	0.862877	0.211278	0.024931
556.03	2.34152	1.78835	0.296724	0.0634		556.01	1.59408	1.30046	0.861788	0.210715	0.024528
556.23	2.34184	1.7879	0.296426	0.063803		556.21	1.58984	1.29794	0.860056	0.210528	0.02477
556.43	2.34169	1.78729	0.296408	0.063566		556.41	1.58527	1.29499	0.858144	0.21011	0.025029
556.63	2.34176	1.78668	0.296656	0.063046		556.61	1.58072	1.29164	0.856932	0.210102	0.024777
556.83	2.34131	1.78703	0.296764	0.063176		556.81	1.57716	1.28914	0.855295	0.209514	0.024772
557.03	2.3423	1.78643	0.29651	0.063148		557.01	1.57342	1.2858	0.853817	0.209312	0.025048
557.23	2.34216	1.78579	0.29669	0.063425		557.21	1.56936	1.28291	0.852312	0.209355	0.024864
557.43	2.34192	1.78564	0.29643	0.06295		557.41	1.56601	1.27958	0.850618	0.209538	0.025654
557.63	2.34125	1.78607	0.296889	0.06228		557.61	1.56207	1.27702	0.849127	0.209233	0.025612
557.83	2.34141	1.78592	0.297426	0.062173		557.81	1.55891	1.27435	0.847854	0.209549	0.025418
558.03	2.34069	1.78591	0.298156	0.06207		558.01	1.55533	1.27098	0.845826	0.209342	0.025167
558.23	2.34036	1.7859	0.298554	0.062167		558.21	1.55205	1.26903	0.844469	0.209175	0.025273
558.43	2.33964	1.78659	0.298423	0.062554		558.41	1.54927	1.26678	0.842875	0.208963	0.02455
558.63	2.3398	1.78664	0.299285	0.062249		558.61	1.54627	1.26421	0.841078	0.208299	0.023609
558.83	2.34001	1.78661	0.299911	0.061309		558.81	1.54346	1.26153	0.839093	0.208275	0.023346
559.03	2.33914	1.78634	0.300362	0.061498		559.01	1.54089	1.25926	0.838456	0.207851	0.023631
559.23	2.33937	1.7864	0.300296	0.061717		559.21	1.53872	1.25688	0.836602	0.207061	0.023279
559.43	2.33883	1.78607	0.299921	0.06174		559.41	1.5366	1.25456	0.834594	0.206617	0.022381
559.63	2.33909	1.78632	0.299447	0.061728		559.61	1.53305	1.25263	0.833064	0.206506	0.022287
559.83	2.33886	1.78652	0.299735	0.061651		559.81	1.53021	1.25084	0.831456	0.206112	0.022337
560.03	2.33873	1.78669	0.299749	0.061622		560.01	1.52719	1.24818	0.829035	0.204977	0.021963
560.23	2.33868	1.78653	0.300285	0.062042		560.21	1.52408	1.24556	0.82704	0.204964	0.021704
560.43	2.33876	1.78627	0.300295	0.061991		560.41	1.52069	1.24306	0.824913	0.204909	0.022232
560.63	2.33865	1.78644	0.300383	0.062348		560.61	1.51739	1.24046	0.823052	0.204248	0.021435
560.83	2.33838	1.78697	0.299815	0.062986		560.81	1.51436	1.23801	0.821121	0.203831	0.021685
561.03	2.33881	1.78664	0.299769	0.06324		561.01	1.51143	1.23436	0.819479	0.203576	0.021631
561.23	2.33846	1.78703	0.299306	0.063066		561.21	1.50801	1.23173	0.817812	0.20315	0.021158
561.43	2.33767	1.78739	0.299553	0.063445		561.41	1.50457	1.22916	0.815387	0.202272	0.021605
561.63	2.33705	1.78729	0.299799	0.063449		561.61	1.50087	1.22662	0.813564	0.201651	0.021673
561.83	2.33644	1.78679	0.299909	0.063524		561.81	1.49818	1.22381	0.811837	0.20143	0.022078
562.03	2.33575	1.78673	0.299755	0.062916		562.01	1.49519	1.22059	0.810279	0.200838	0.022168
562.23	2.33558	1.78658	0.299778	0.063121		562.21	1.49235	1.21922	0.80932	0.200482	0.021776
562.43	2.33514	1.78627	0.299137	0.063383		562.41	1.4892	1.21633	0.807802	0.200058	0.021583
562.63	2.3351	1.78543	0.299194	0.062879		562.61	1.48647	1.21366	0.80613	0.199176	0.02141
562.83	2.3348	1.78474	0.298815	0.062523		562.81	1.48336	1.21161	0.804937	0.19859	0.021919
563.03	2.33449	1.78439	0.2989	0.06312		563.01	1.47989	1.20908	0.803493	0.197536	0.021802
563.23	2.3348	1.78362	0.299277	0.063243		563.21	1.47749	1.20601	0.801429	0.197255	0.021259
563.43	2.3345	1.78297	0.299152	0.063577		563.41	1.47472	1.20422	0.799936	0.197325	0.021235
563.63	2.33465	1.78309	0.299003	0.063424		563.61	1.47143	1.20259	0.798365	0.197173	0.021676
563.83	2.3345	1.78311	0.299817	0.063499		563.81	1.46866	1.20013	0.796989	0.196857	0.021599
564.03	2.33478	1.78306	0.299766	0.063431		564.01	1.46579	1.19701	0.795568	0.197218	0.021064
564.23	2.33457	1.78336	0.299698	0.063818		564.21	1.46338	1.19453	0.794705	0.198183	0.021795
564.43	2.33458	1.78357	0.299648	0.063803		564.41	1.46035	1.1927	0.792819	0.198414	0.021945
564.63	2.33434	1.78384	0.299631	0.064202		564.61	1.45767	1.18985	0.791589	0.198162	0.021636
564.83	2.33448	1.78412	0.299624	0.063935		564.81	1.45506	1.18735	0.790461	0.198715	0.021578
565.03	2.33432	1.78488	0.300036	0.063906		565.01	1.45289	1.18498	0.788697	0.199098	0.021338
565.23	2.33383	1.78567	0.300078	0.063404		565.21	1.45002	1.18347	0.78729	0.199451	0.021212
565.43	2.33286	1.7855	0.300333	0.06352		565.41	1.44771	1.18194	0.78543	0.199534	0.021966
565.63	2.33263	1.78579	0.30026	0.062753		565.61	1.44534	1.17999	0.78479	0.199388	0.022692
565.83	2.33221	1.78594	0.3004	0.062157		565.81	1.44274	1.17785	0.78347	0.199647	0.022245
566.03	2.33177	1.78642	0.300024	0.061491		566.01	1.4404	1.17603	0.782289	0.19952	0.022297
566.23	2.33137	1.78662	0.299831	0.061604		566.21	1.43781	1.1746	0.780926	0.198957	0.022098
566.43	2.33063	1.78675	0.299769	0.061167		566.41	1.43528	1.17207	0.77981	0.198582	0.022593
566.63	2.32999	1.78644	0.300229	0.06072		566.61	1.43308	1.17046	0.778372	0.198516	0.022142
566.83	2.32983	1.78637	0.300419	0.060123		566.81	1.43068	1.16828	0.777471	0.198009	0.021768
567.03	2.33036	1.78633	0.300878	0.06062		567.01	1.42763	1.16631	0.775473	0.19791	0.02168
567.23	2.33046	1.78543	0.301171	0.060468		567.21	1.42519	1.16398	0.774535	0.197451	0.021783
567.43	2.33081	1.78493	0.300926	0.059665		567.41	1.42225	1.16231	0.773116	0.196963	0.021755
567.63	2.33075	1.78537	0.301229	0.059487		567.61	1.41955	1.15926	0.771697	0.196833	0.021738
567.83	2.33085	1.78538	0.300901	0.059455		567.81	1.41645	1.15595	0.771179	0.196597	0.021794
568.03	2.33098	1.78562	0.300179	0.060108		568.01	1.41379	1.15282	0.770135	0.196932	0.021086
568.23	2.33085	1.7855	0.299939	0.060824		568.21	1.4119	1.15082	0.768889	0.196485	0.021095
568.43	2.33103	1.7851	0.299942	0.060915		568.41	1.40946	1.14832	0.766494	0.196129	0.021018
568.63	2.33144	1.78472	0.299788	0.061459		568.61	1.40673	1.14579	0.765578	0.195546	0.020997
568.83	2.33177	1.78492	0.299781	0.061734		568.81	1.40402	1.14345	0.764044	0.195325	0.020128
569.03	2.33129	1.78518	0.299438	0.062294		569.01	1.402	1.14124	0.762139	0.194963	0.01992
569.23	2.33126	1.7849	0.299832	0.062241		569.21	1.39965	1.13962	0.760572	0.195066	0.020325
569.43	2.33172	1.78455	0.299433	0.06211		569.41	1.39757	1.1379	0.759047	0.194376	0.020525
569.63	2.33108	1.78494	0.299253	0.061873		569.61	1.39478	1.13574	0.758312	0.193986	0.020029
569.83	2.33041	1.7849	0.299463	0.062078		569.81	1.39216	1.13377	0.756381	0.193808	0.019584
570.03	2.32973	1.7856	0.29898	0.062147		570.01	1.39037	1.1317	0.75495	0.193179	0.019904
570.23	2.32862	1.78556	0.29904	0.06251		570.21	1.38749	1.12969	0.75365	0.192454	0.019316
570.43	2.32797	1.78571	0.29939	0.062497		570.41	1.38516	1.12763	0.752345	0.192985	0.01915
570.63	2.32767	1.78567	0.299924	0.062014		570.61	1.38251	1.12651	0.750616	0.19313	0.018505
570.83	2.32676	1.78605	0.299797	0.062172		570.81	1.37944	1.12453	0.748765	0.192362	0.018196
571.03	2.32652	1.78635	0.300197	0.062327		571.01	1.37653	1.12234	0.746781	0.192204	0.018406
571.23	2.32555	1.78636	0.300048	0.061968		571.21	1.37438	1.11995	0.745601	0.191664	0.018571
571.43	2.32496	1.78682	0.300025	0.061783		571.41	1.37206	1.11758	0.743536	0.191741	0.018904
571.63	2.32449	1.78748	0.300218	0.062369		571.61	1.36966	1.11536	0.742394	0.192314	0.018965
571.83	2.32416	1.78706	0.299804	0.0624		571.81	1.36672	1.11356	0.74163	0.191798	0.018707
572.03	2.32388	1.78664	0.300046	0.062497		572.01	1.36461	1.11159	0.740199	0.192294	0.018534
572.23	2.32395	1.78633	0.299966	0.062532		572.21	1.36251	1.10971	0.738769	0.19187	0.018705
572.43	2.32362	1.78584	0.29981	0.06282		572.41	1.35943	1.10696	0.737404	0.192015	0.018912
572.63	2.32419	1.78463	0.299436	0.063293		572.61	1.35631	1.10534	0.73708	0.192148	0.018936
572.83	2.32386	1.78466	0.298728	0.062884		572.81	1.35375	1.10327	0.735423	0.191537	0.019022
573.03	2.32388	1.78424	0.298843	0.062357		573.01	1.35217	1.102	0.734077	0.191432	0.019394
573.23	2.32466	1.78443	0.298382	0.061604		573.21	1.34987	1.10049	0.73322	0.191866	0.019734
573.43	2.32508	1.78383	0.297391	0.060824		573.41	1.34761	1.09819	0.732516	0.191527	0.019744
573.63	2.3251	1.78326	0.298187	0.060523		573.61	1.34468	1.09601	0.731942	0.190901	0.019668
573.83	2.32542	1.78348	0.298203	0.061106		573.81	1.34211	1.0938	0.730448	0.18984	0.019904
574.03	2.32565	1.78363	0.297923	0.061242		574.01	1.33926	1.09197	0.729431	0.189993	0.019675
574.23	2.32515	1.78354	0.297894	0.061424		574.21	1.33643	1.08985	0.728107	0.18971	0.018842
574.43	2.32562	1.78378	0.298294	0.060858		574.41	1.33389	1.08795	0.72674	0.189928	0.01905
574.63	2.3258	1.78426	0.298286	0.060772		574.61	1.33125	1.08596	0.72525	0.189603	0.019034
574.83	2.32551	1.78451	0.298049	0.061383		574.81	1.32896	1.08377	0.723474	0.18949	0.019098
575.03	2.32548	1.78458	0.297833	0.061546		575.01	1.32677	1.08164	0.722557	0.189052	0.019914
575.23	2.32556	1.78469	0.297428	0.061696		575.21	1.32431	1.07997	0.721169	0.188491	0.019995
575.43	2.32569	1.78435	0.297624	0.061711		575.41	1.32222	1.07861	0.719586	0.188319	0.020848
575.63	2.32531	1.78417	0.298139	0.062064		575.61	1.31952	1.07688	0.718343	0.188155	0.020468
575.83	2.32523	1.78374	0.298375	0.062399		575.81	1.3167	1.07491	0.716624	0.187548	0.020869
576.03	2.32486	1.78382	0.298503	0.062796		576.01	1.31429	1.07369	0.714869	0.188041	0.02056
576.23	2.32437	1.78351	0.298586	0.063189		576.21	1.31202	1.07199	0.713531	0.187801	0.020702
576.43	2.32341	1.78352	0.298205	0.062397		576.41	1.30868	1.07061	0.711866	0.188206	0.019966
576.63	2.32406	1.78342	0.298599	0.062516		576.61	1.30699	1.06948	0.71094	0.188578	0.020791
576.83	2.32377	1.78419	0.298758	0.061929		576.81	1.30515	1.06788	0.709001	0.188644	0.020406
577.03	2.32437	1.78426	0.300065	0.061928		577.01	1.30373	1.06624	0.708113	0.188588	0.020354
577.23	2.32442	1.78461	0.300375	0.061722		577.21	1.30172	1.06459	0.706912	0.188514	0.020827
577.43	2.32406	1.7842	0.301237	0.061551		577.41	1.29987	1.06308	0.705763	0.187913	0.020605
577.63	2.32405	1.78461	0.302249	0.061355		577.61	1.29832	1.06124	0.704178	0.187534	0.020279
577.83	2.32358	1.78535	0.302029	0.061935		577.81	1.29653	1.05934	0.702639	0.187252	0.019546
578.03	2.32332	1.785	0.301783	0.06178		578.01	1.29452	1.05812	0.701282	0.187379	0.018972
578.23	2.32297	1.78521	0.30149	0.061005		578.21	1.2921	1.05604	0.700417	0.187133	0.018692
578.43	2.32312	1.78524	0.301084	0.060829		578.41	1.2898	1.0541	0.700027	0.186831	0.018922
578.63	2.32304	1.78485	0.300449	0.061708		578.61	1.2878	1.05189	0.698796	0.185795	0.018629
578.83	2.32308	1.78436	0.300141	0.061704		578.81	1.28581	1.05055	0.69753	0.184614	0.018946
579.03	2.32343	1.78422	0.299822	0.061382		579.01	1.28344	1.04882	0.696516	0.18351	0.019097
579.23	2.32379	1.78407	0.299579	0.060597		579.21	1.28107	1.04724	0.694338	0.182915	0.018784
579.43	2.32384	1.78324	0.299071	0.061054		579.41	1.279	1.04517	0.693229	0.182228	0.01957
579.63	2.32348	1.78353	0.298522	0.061669		579.61	1.27632	1.04277	0.691754	0.182192	0.01912
579.83	2.32365	1.78354	0.298237	0.061399		579.81	1.27356	1.04056	0.690561	0.182149	0.019116
580.03	2.32375	1.78348	0.297513	0.061738		580.01	1.2713	1.0386	0.688704	0.182419	0.01878
580.23	2.32407	1.7829	0.297555	0.061556		580.21	1.2686	1.03645	0.687892	0.182327	0.019113
580.43	2.32435	1.78338	0.297345	0.061089		580.41	1.26606	1.0343	0.686471	0.182801	0.019017
580.63	2.32489	1.78333	0.298112	0.061785		580.61	1.26491	1.03234	0.685712	0.183432	0.019611
580.83	2.3246	1.78364	0.298016	0.061489		580.81	1.26282	1.03005	0.684715	0.183585	0.019336
581.03	2.32421	1.78352	0.298787	0.061604		581.01	1.26141	1.02843	0.683965	0.182709	0.019418
581.23	2.32349	1.78307	0.299042	0.061463		581.21	1.25896	1.0272	0.682565	0.182706	0.019644
581.43	2.32296	1.78295	0.299353	0.061473		581.41	1.25691	1.02532	0.681473	0.183047	0.018863
581.63	2.32256	1.78306	0.300074	0.06089		581.61	1.25485	1.02378	0.680029	0.18343	0.018177
581.83	2.32237	1.78263	0.300367	0.061698		581.81	1.25265	1.02199	0.679078	0.182812	0.018356
582.03	2.32245	1.78197	0.300577	0.061804		582.01	1.25042	1.02011	0.678392	0.182451	0.018184
582.23	2.32201	1.78211	0.300612	0.061963		582.21	1.24833	1.01783	0.677453	0.182915	0.018509
582.43	2.32152	1.78182	0.30048	0.062697		582.41	1.24602	1.01621	0.676066	0.182562	0.018248
582.63	2.32184	1.78163	0.300823	0.062397		582.61	1.2447	1.01497	0.67423	0.181773	0.018342
582.83	2.32217	1.78145	0.301141	0.062143		582.81	1.24293	1.01408	0.673069	0.181609	0.018203
583.03	2.32214	1.78183	0.300644	0.062327		583.01	1.24085	1.01235	0.671678	0.181956	0.017925
583.23	2.32168	1.78194	0.300552	0.062461		583.21	1.23883	1.01089	0.67039	0.181529	0.017521
583.43	2.32196	1.78184	0.300375	0.063327		583.41	1.23711	1.00918	0.669292	0.181378	0.018093
583.63	2.32191	1.78268	0.300525	0.06369		583.61	1.23487	1.00777	0.667776	0.181717	0.017728
583.83	2.32199	1.78284	0.300854	0.063772		583.81	1.23297	1.00583	0.667343	0.181171	0.018042
584.03	2.32189	1.78259	0.30045	0.064525		584.01	1.23129	1.0041	0.666053	0.18107	0.017629
584.23	2.32124	1.78313	0.300064	0.064326		584.21	1.22911	1.00269	0.665094	0.180584	0.017775
584.43	2.31988	1.78328	0.299293	0.064155		584.41	1.22777	1.00104	0.663621	0.180858	0.01745
584.63	2.31918	1.78355	0.298631	0.064186		584.61	1.22572	0.999639	0.662754	0.180859	0.017061
584.83	2.31823	1.78387	0.298653	0.063731		584.81	1.22341	0.997648	0.661718	0.180252	0.01707
585.03	2.31704	1.78385	0.298864	0.063055		585.01	1.22106	0.995844	0.660654	0.179666	0.016364
585.23	2.31641	1.7838	0.299063	0.062945		585.21	1.21861	0.994153	0.659878	0.179742	0.01634
585.43	2.316	1.7839	0.299211	0.062406		585.41	1.21672	0.992539	0.659004	0.178781	0.016057
585.63	2.31593	1.78421	0.299426	0.06164		585.61	1.21506	0.991243	0.658604	0.177946	0.015825
585.83	2.31568	1.78445	0.299333	0.061773		585.81	1.21369	0.989536	0.657434	0.176839	0.016566
586.03	2.3153	1.78427	0.298957	0.061372		586.01	1.21192	0.987441	0.656244	0.176515	0.016297
586.23	2.31489	1.78416	0.298748	0.061302		586.21	1.21012	0.985866	0.655084	0.176123	0.016282
586.43	2.31435	1.78407	0.298476	0.060732		586.41	1.2082	0.984763	0.653876	0.175649	0.016342
586.63	2.31505	1.78347	0.298504	0.060226		586.61	1.20688	0.983006	0.652693	0.175491	0.016304
586.83	2.31456	1.78362	0.298273	0.060669		586.81	1.20523	0.980676	0.652235	0.175415	0.015691
587.03	2.31444	1.78391	0.297906	0.060404		587.01	1.20387	0.97912	0.650604	0.175285	0.016049
587.23	2.31527	1.78334	0.298635	0.060481		587.21	1.20197	0.977824	0.649475	0.175089	0.016114
587.43	2.31579	1.78367	0.299179	0.060736		587.41	1.2001	0.976679	0.647793	0.175718	0.016913
587.63	2.31563	1.78364	0.299468	0.061278		587.61	1.19786	0.975767	0.647146	0.176107	0.016805
587.83	2.31539	1.78305	0.29933	0.061146		587.81	1.19628	0.974087	0.646474	0.176219	0.016937
588.03	2.31535	1.78264	0.298524	0.061616		588.01	1.19441	0.972677	0.644873	0.176389	0.016305
588.23	2.31527	1.78274	0.298351	0.06203		588.21	1.19306	0.971489	0.643632	0.176112	0.016388
588.43	2.31478	1.78262	0.298658	0.062198		588.41	1.1919	0.970366	0.642174	0.176864	0.01607
588.63	2.31545	1.78222	0.298567	0.062529		588.61	1.19018	0.96863	0.641568	0.176797	0.016113
588.83	2.31487	1.78194	0.299304	0.062563		588.81	1.18835	0.967132	0.640501	0.176197	0.016451
589.03	2.3147	1.78128	0.299163	0.062619		589.01	1.18682	0.965376	0.640181	0.176229	0.016183
589.23	2.31486	1.78119	0.299693	0.063214		589.21	1.18497	0.963963	0.639265	0.175583	0.015907
589.43	2.31474	1.78108	0.300229	0.06301		589.41	1.18262	0.962582	0.638671	0.17485	0.015362
589.63	2.31454	1.7814	0.30087	0.062965		589.61	1.18085	0.961443	0.637976	0.174785	0.01482
589.83	2.31453	1.78144	0.300759	0.063071		589.81	1.17999	0.960804	0.636473	0.174341	0.013975
590.03	2.31435	1.78083	0.300146	0.063592		590.01	1.17808	0.958916	0.635317	0.174385	0.013825
590.23	2.31392	1.7807	0.300641	0.063641		590.21	1.17591	0.957285	0.634455	0.174083	0.013174
590.43	2.31398	1.78119	0.300139	0.063492		590.41	1.17393	0.955159	0.633064	0.174313	0.012904
590.63	2.31447	1.78168	0.299889	0.063312		590.61	1.17202	0.952678	0.631528	0.173838	0.012704
590.83	2.31447	1.7827	0.299951	0.062946		590.81	1.17004	0.950772	0.630728	0.173751	0.012367
591.03	2.31469	1.78313	0.299365	0.062611		591.01	1.16748	0.949811	0.629195	0.173706	0.012628
591.23	2.31435	1.78343	0.299552	0.062825		591.21	1.16484	0.947922	0.627711	0.173785	0.012675
591.43	2.31387	1.78401	0.299347	0.062701		591.41	1.16247	0.946147	0.626233	0.173241	0.012898
591.63	2.31394	1.78438	0.299198	0.062592		591.61	1.15986	0.944482	0.625868	0.172338	0.013469
591.83	2.31408	1.78473	0.298525	0.062211		591.81	1.15826	0.941988	0.624436	0.171718	0.013421
592.03	2.3142	1.78482	0.298061	0.062462		592.01	1.15688	0.94057	0.624232	0.171438	0.013566
592.23	2.3143	1.7848	0.298044	0.062522		592.21	1.15574	0.939087	0.623529	0.170982	0.013803
592.43	2.31472	1.78406	0.29772	0.062605		592.41	1.1543	0.938225	0.622357	0.171347	0.014959
592.63	2.31457	1.7832	0.296847	0.063055		592.61	1.15271	0.936986	0.621937	0.170835	0.015502
592.83	2.31425	1.7824	0.297034	0.062914		592.81	1.15081	0.935468	0.620869	0.170728	0.015749
593.03	2.31468	1.78187	0.296919	0.063248		593.01	1.14891	0.933607	0.620596	0.170866	0.015797
593.23	2.31398	1.78148	0.297223	0.0637		593.21	1.14664	0.932508	0.619669	0.16998	0.015315
593.43	2.3138	1.78055	0.297539	0.062952		593.41	1.1452	0.93136	0.618997	0.17016	0.014731
593.63	2.31382	1.78025	0.297764	0.062251		593.61	1.14385	0.930771	0.617569	0.170053	0.014409
593.83	2.31365	1.77972	0.297214	0.061802		593.81	1.14254	0.930193	0.616065	0.169831	0.014274
594.03	2.31329	1.7794	0.297698	0.061769		594.01	1.14043	0.928425	0.61431	0.169878	0.01483
594.23	2.31316	1.77981	0.298404	0.061083		594.21	1.13915	0.926655	0.613197	0.169997	0.014744
594.43	2.31378	1.78053	0.29839	0.060803		594.41	1.13725	0.92499	0.611726	0.169876	0.015044
594.63	2.31382	1.78062	0.298634	0.06057		594.61	1.13538	0.923759	0.610795	0.169606	0.015612
594.83	2.31364	1.78097	0.299195	0.060383		594.81	1.13341	0.922707	0.61017	0.170145	0.015534
595.03	2.31326	1.78127	0.298904	0.060364		595.01	1.13188	0.921004	0.608921	0.16986	0.015638
595.23	2.31309	1.78197	0.299857	0.060768		595.21	1.13068	0.919014	0.608097	0.169509	0.015851
595.43	2.3135	1.78198	0.300119	0.060664		595.41	1.12902	0.917866	0.607895	0.168954	0.016186
595.63	2.31371	1.78288	0.300566	0.061378		595.61	1.12784	0.916128	0.606956	0.168396	0.01651
595.83	2.31305	1.78283	0.30031	0.061198		595.81	1.1271	0.914801	0.605153	0.168598	0.015888
596.03	2.31286	1.78281	0.300592	0.061298		596.01	1.12592	0.913856	0.604846	0.168825	0.015957
596.23	2.31283	1.78329	0.300385	0.061626		596.21	1.12425	0.912874	0.604228	0.168771	0.01568
596.43	2.31269	1.78321	0.300087	0.061631		596.41	1.12269	0.912372	0.603405	0.168539	0.015686
596.63	2.3118	1.78308	0.299867	0.061698		596.61	1.12121	0.911067	0.602297	0.168169	0.014899
596.83	2.31169	1.78238	0.299603	0.062025		596.81	1.11913	0.90946	0.601291	0.167916	0.014027
597.03	2.31168	1.78281	0.299757	0.062203		597.01	1.11708	0.908126	0.600139	0.167543	0.01347
597.23	2.31103	1.78258	0.299805	0.061937		597.21	1.1156	0.907117	0.598903	0.167226	0.012853
597.43	2.31081	1.78205	0.299201	0.06125		597.41	1.11414	0.905376	0.597731	0.167309	0.011744
597.63	2.31056	1.78263	0.299249	0.061291		597.61	1.11223	0.904133	0.596288	0.167435	0.011715
597.83	2.30947	1.78253	0.299096	0.061188		597.81	1.1102	0.902321	0.595397	0.167322	0.012161
598.03	2.30922	1.78286	0.298896	0.061087		598.01	1.10824	0.900947	0.594656	0.167384	0.012111
598.23	2.30933	1.78306	0.298829	0.061062		598.21	1.10628	0.898995	0.593838	0.168126	0.01248
598.43	2.3093	1.78328	0.298149	0.060486		598.41	1.1043	0.897634	0.593273	0.167819	0.013055
598.63	2.30887	1.78303	0.297918	0.060193		598.61	1.10263	0.896338	0.593127	0.167874	0.013516
598.83	2.30872	1.78344	0.297871	0.059834		598.81	1.10136	0.895027	0.59278	0.168076	0.01348
599.03	2.30869	1.7833	0.298064	0.060321		599.01	1.10024	0.893217	0.591953	0.167912	0.013919
599.23	2.30919	1.78342	0.298173	0.060483		599.21	1.09899	0.892158	0.591867	0.167904	0.014283
599.43	2.30975	1.78247	0.298752	0.060604		599.41	1.0975	0.891168	0.590947	0.167552	0.014804
599.63	2.31014	1.78293	0.298845	0.061345		599.61	1.09626	0.88891	0.589125	0.166833	0.014625
599.83	2.30996	1.78251	0.298536	0.060516		599.81	1.09538	0.887615	0.587754	0.166421	0.014552
600.03	2.30986	1.78296	0.298992	0.060622		600.01	1.09365	0.886255	0.58768	0.166146	0.014894
600.23	2.3097	1.78294	0.298883	0.060603		600.21	1.09205	0.88517	0.587315	0.165367	0.014975
600.43	2.30984	1.78221	0.298964	0.060335		600.41	1.09114	0.883863	0.58578	0.164974	0.01534
600.63	2.31018	1.78104	0.299563	0.060834		600.61	1.08987	0.882538	0.583874	0.164774	0.015114
600.83	2.30998	1.78036	0.299624	0.06103		600.81	1.0884	0.881304	0.582176	0.164706	0.015075
601.03	2.30992	1.78116	0.300632	0.06091		601.01	1.08647	0.880691	0.580633	0.164627	0.014997
601.23	2.30924	1.78086	0.300562	0.061212		601.21	1.08509	0.879656	0.579612	0.16438	0.014562
601.43	2.30879	1.78039	0.300813	0.061428		601.41	1.08346	0.878504	0.578219	0.16404	0.013751
601.63	2.30895	1.78059	0.301541	0.06168		601.61	1.08168	0.877799	0.577154	0.16394	0.013082
601.83	2.30831	1.78025	0.301352	0.061151		601.81	1.07964	0.877036	0.576241	0.163645	0.01286
602.03	2.30839	1.78056	0.301282	0.060987		602.01	1.0779	0.876651	0.575097	0.16364	0.012517
602.23	2.30828	1.78106	0.301702	0.060968		602.21	1.07663	0.875333	0.573761	0.163418	0.012555
602.43	2.30832	1.7811	0.301118	0.060761		602.41	1.07501	0.874442	0.573399	0.162909	0.012336
602.63	2.30793	1.78091	0.301264	0.060559		602.61	1.07334	0.872989	0.572966	0.162946	0.012505
602.83	2.30839	1.78076	0.301743	0.06125		602.81	1.07205	0.871955	0.572151	0.163337	0.012166
603.03	2.3083	1.78005	0.301992	0.061992		603.01	1.07137	0.870521	0.571246	0.163503	0.011938
603.23	2.30833	1.77994	0.301508	0.062181		603.21	1.06992	0.869652	0.571366	0.16321	0.011992
603.43	2.30832	1.77978	0.30144	0.062682		603.41	1.06868	0.867604	0.570604	0.16282	0.011801
603.63	2.30782	1.77993	0.300319	0.062681		603.61	1.06761	0.865505	0.569664	0.162776	0.011612
603.83	2.30695	1.77965	0.299735	0.062266		603.81	1.06684	0.864402	0.569107	0.162974	0.012341
604.03	2.30678	1.77986	0.299595	0.062286		604.01	1.0656	0.863192	0.568969	0.163256	0.012697
604.23	2.30651	1.77964	0.299079	0.06221		604.21	1.06387	0.861713	0.568378	0.163921	0.01349
604.43	2.30681	1.77994	0.298935	0.061598		604.41	1.06275	0.860517	0.567236	0.164551	0.014063
604.63	2.30612	1.77956	0.299154	0.061601		604.61	1.06062	0.858902	0.566331	0.164227	0.014086
604.83	2.3054	1.77994	0.299547	0.061535		604.81	1.05872	0.857672	0.565976	0.164282	0.014617
605.03	2.30524	1.78065	0.299974	0.061802		605.01	1.05661	0.85726	0.56553	0.16389	0.014405
605.23	2.30505	1.78005	0.300122	0.061419		605.21	1.05527	0.855714	0.564704	0.163867	0.013997
605.43	2.30547	1.78047	0.300448	0.060873		605.41	1.054	0.854901	0.564005	0.163803	0.013806
605.63	2.30597	1.78125	0.300515	0.060581		605.61	1.05236	0.853908	0.563452	0.163544	0.013755
605.83	2.30624	1.78201	0.300008	0.059934		605.81	1.05064	0.853142	0.562631	0.163144	0.014773
606.03	2.30576	1.78259	0.300423	0.060042		606.01	1.04962	0.851867	0.561695	0.162957	0.015831
606.23	2.30545	1.78272	0.30034	0.059266		606.21	1.04776	0.850592	0.561279	0.16249	0.016095
606.43	2.30569	1.78277	0.300469	0.059312		606.41	1.04573	0.849528	0.560115	0.162395	0.015609
606.63	2.30521	1.78265	0.300391	0.058626		606.61	1.0448	0.84836	0.558857	0.162448	0.015695
606.83	2.30516	1.78242	0.300688	0.059284		606.81	1.04388	0.847116	0.557766	0.162323	0.015091
607.03	2.30458	1.78228	0.300174	0.05959		607.01	1.04324	0.845326	0.55784	0.16203	0.014475
607.23	2.30428	1.78242	0.300003	0.059671		607.21	1.04167	0.843916	0.557212	0.161422	0.014527
607.43	2.30456	1.78203	0.299769	0.059437		607.41	1.04059	0.842156	0.555691	0.161652	0.014195
607.63	2.30499	1.78148	0.29974	0.059332		607.61	1.0398	0.841384	0.554683	0.161698	0.013955
607.83	2.30494	1.78134	0.299857	0.059216		607.81	1.03879	0.840325	0.553248	0.161972	0.013453
608.03	2.30532	1.78171	0.299723	0.05973		608.01	1.03727	0.838757	0.552097	0.162214	0.012521
608.23	2.30495	1.78188	0.299482	0.059785		608.21	1.03554	0.837033	0.551655	0.161917	0.011919
608.43	2.30556	1.78186	0.299268	0.059953		608.41	1.03434	0.835513	0.550677	0.161552	0.011128
608.63	2.30559	1.78134	0.299547	0.061054		608.61	1.03297	0.833907	0.54974	0.161134	0.010534
608.83	2.3063	1.78069	0.299258	0.061829		608.81	1.03192	0.832583	0.548794	0.161118	0.01046
609.03	2.3066	1.77996	0.299045	0.062249		609.01	1.03102	0.83168	0.547828	0.160933	0.010236
609.23	2.30645	1.7795	0.298935	0.062022		609.21	1.02937	0.830386	0.546635	0.16073	0.010927
609.43	2.30631	1.78009	0.298668	0.061549		609.41	1.02825	0.829394	0.545797	0.160619	0.011793
609.63	2.30601	1.77947	0.298772	0.061673		609.61	1.02627	0.828306	0.544403	0.160363	0.012683
609.83	2.30569	1.77927	0.298334	0.061525		609.81	1.02477	0.827942	0.542847	0.160125	0.013426
610.03	2.30445	1.77918	0.298709	0.061169		610.01	1.0236	0.826956	0.54132	0.160433	0.014141
610.23	2.30402	1.77972	0.298832	0.060643		610.21	1.0215	0.826965	0.540639	0.160214	0.01392
610.43	2.30413	1.7801	0.29948	0.061192		610.41	1.01998	0.826474	0.538855	0.160155	0.01366
610.63	2.30403	1.77969	0.299023	0.060572		610.61	1.01861	0.825269	0.538083	0.159741	0.013491
610.83	2.30403	1.7797	0.299114	0.060653		610.81	1.01683	0.823624	0.537336	0.159559	0.013475
611.03	2.3047	1.77954	0.299279	0.060274		611.01	1.01513	0.822848	0.53654	0.159372	0.013038
611.23	2.30464	1.77898	0.299715	0.059996		611.21	1.01403	0.822129	0.535502	0.158919	0.013345
611.43	2.30456	1.77875	0.299746	0.059992		611.41	1.013	0.821332	0.534833	0.158465	0.013922
611.63	2.30453	1.77888	0.300388	0.060081		611.61	1.01177	0.820694	0.533942	0.157793	0.013455
611.83	2.30413	1.77965	0.29987	0.060261		611.81	1.01074	0.819736	0.532668	0.157704	0.012631
612.03	2.30371	1.78023	0.299548	0.06134		612.01	1.00938	0.818911	0.532412	0.15722	0.011724
612.23	2.30378	1.77997	0.299054	0.061152		612.21	1.00828	0.81789	0.532351	0.156577	0.011518
612.43	2.30377	1.78008	0.299103	0.06118		612.41	1.00667	0.816617	0.531352	0.156931	0.012081
612.63	2.30371	1.77985	0.299142	0.06149		612.61	1.00559	0.815947	0.531355	0.156685	0.011922
612.83	2.30339	1.77938	0.299216	0.061395		612.81	1.00411	0.814515	0.530932	0.156912	0.012287
613.03	2.30303	1.77929	0.299669	0.061039		613.01	1.00328	0.813334	0.53108	0.156427	0.012551
613.23	2.3025	1.77937	0.299931	0.060291		613.21	1.00183	0.812251	0.53041	0.156709	0.013285
613.43	2.30247	1.7798	0.300029	0.060132		613.41	1.0011	0.811241	0.530191	0.156855	0.013426
613.63	2.30292	1.77962	0.300021	0.05997		613.61	0.999978	0.810273	0.529512	0.15678	0.013295
613.83	2.30286	1.77999	0.300283	0.059581		613.81	0.99908	0.809431	0.528599	0.156497	0.012899
614.03	2.30277	1.7806	0.301235	0.059084		614.01	0.997933	0.808496	0.528393	0.157044	0.012714
614.23	2.30296	1.78102	0.301648	0.058952		614.21	0.996261	0.806985	0.527788	0.156997	0.012515
614.43	2.30345	1.78061	0.301897	0.0587		614.41	0.994688	0.805214	0.52673	0.157239	0.012517
614.63	2.30375	1.78076	0.301036	0.058261		614.61	0.99286	0.803723	0.526327	0.156606	0.012059
614.83	2.30443	1.78069	0.301063	0.058697		614.81	0.991047	0.80221	0.52534	0.156319	0.013096
615.03	2.30476	1.78091	0.301209	0.059281		615.01	0.99011	0.801081	0.524767	0.155959	0.013109
615.23	2.30371	1.78071	0.300438	0.059934		615.21	0.989421	0.799984	0.523739	0.155648	0.013771
615.43	2.30378	1.78065	0.299834	0.060614		615.41	0.988435	0.799025	0.522546	0.155124	0.014087
615.63	2.3033	1.78133	0.299808	0.06132		615.61	0.987469	0.798022	0.520985	0.155238	0.013478
615.83	2.30342	1.782	0.298949	0.062219		615.81	0.986569	0.797714	0.519488	0.155159	0.012927
616.03	2.30288	1.78214	0.299076	0.063312		616.01	0.985031	0.796765	0.518576	0.155023	0.01318
616.23	2.30299	1.78203	0.299199	0.06294		616.21	0.983466	0.795777	0.517864	0.155183	0.013247
616.43	2.30204	1.78259	0.299567	0.063394		616.41	0.981864	0.794387	0.516393	0.155331	0.013162
616.63	2.30218	1.78238	0.299195	0.063663		616.61	0.980761	0.793815	0.516188	0.155475	0.012149
616.83	2.30235	1.78223	0.299352	0.064138		616.81	0.979536	0.792178	0.51502	0.155585	0.012651
617.03	2.30225	1.78204	0.299414	0.064058		617.01	0.978789	0.791035	0.514039	0.155393	0.012294
617.23	2.30194	1.78186	0.299858	0.063537		617.21	0.977897	0.790426	0.512917	0.155576	0.012641
617.43	2.30222	1.78177	0.3	0.062841		617.41	0.976802	0.789463	0.512609	0.15548	0.012862
617.63	2.30189	1.78135	0.300626	0.062365		617.61	0.975673	0.788033	0.511731	0.155424	0.012827
617.83	2.30152	1.78096	0.301319	0.062202		617.81	0.974426	0.786884	0.510671	0.155374	0.011961
618.03	2.30155	1.78165	0.30188	0.061145		618.01	0.972744	0.785807	0.5099	0.155935	0.012104
618.23	2.3015	1.78156	0.302255	0.060678		618.21	0.971049	0.784311	0.509065	0.155515	0.012439
618.43	2.30068	1.78157	0.30241	0.060724		618.41	0.968617	0.783829	0.508932	0.155409	0.012541
618.63	2.30047	1.78127	0.302291	0.060907		618.61	0.966743	0.782936	0.508793	0.155209	0.012853
618.83	2.2999	1.78094	0.301969	0.060547		618.81	0.965619	0.782199	0.507802	0.154857	0.013606
619.03	2.29898	1.78045	0.301746	0.060206		619.01	0.965013	0.78139	0.507457	0.154871	0.013177
619.23	2.29854	1.77982	0.301393	0.059739		619.21	0.964137	0.780874	0.506619	0.154623	0.013453
619.43	2.29812	1.77917	0.30093	0.059508		619.41	0.963725	0.780021	0.506393	0.154589	0.013377
619.63	2.29725	1.77949	0.30123	0.059595		619.61	0.963348	0.778997	0.505652	0.154049	0.0131
619.83	2.29784	1.77952	0.301166	0.059964		619.81	0.96182	0.778959	0.504733	0.153825	0.012834
620.03	2.29744	1.77971	0.300987	0.060149		620.01	0.960716	0.77807	0.504405	0.153553	0.013039
620.23	2.29715	1.77959	0.301011	0.060159		620.21	0.959384	0.777074	0.503995	0.153231	0.012659
620.43	2.29683	1.77937	0.300995	0.060051		620.41	0.958205	0.776135	0.502898	0.152913	0.012772
620.63	2.29772	1.77831	0.300822	0.060153		620.61	0.957471	0.775136	0.502589	0.152744	0.012735
620.83	2.29791	1.7779	0.301351	0.060349		620.81	0.95636	0.77361	0.501902	0.152129	0.012841
621.03	2.29754	1.77763	0.301922	0.060139		621.01	0.955478	0.772673	0.500802	0.151699	0.012983
621.23	2.298	1.7773	0.302659	0.059866		621.21	0.955136	0.772129	0.500659	0.151781	0.013625
621.43	2.29832	1.77727	0.302917	0.059825		621.41	0.954174	0.771579	0.500021	0.151487	0.013499
621.63	2.29822	1.77732	0.303243	0.061114		621.61	0.953397	0.770529	0.49879	0.15115	0.012975
621.83	2.29813	1.77801	0.303341	0.061592		621.81	0.951578	0.769897	0.497621	0.15155	0.012059
622.03	2.29847	1.77866	0.304359	0.062188		622.01	0.949543	0.768855	0.496949	0.152076	0.012757
622.23	2.29824	1.77856	0.304474	0.062937		622.21	0.948098	0.76826	0.496471	0.15231	0.012936
622.43	2.29776	1.77873	0.304144	0.063675		622.41	0.945655	0.767603	0.495919	0.152467	0.01269
622.63	2.29815	1.77869	0.303652	0.063984		622.61	0.945057	0.766723	0.495277	0.152735	0.013007
622.83	2.29806	1.77882	0.302812	0.063541		622.81	0.944335	0.765449	0.494095	0.152628	0.012899
623.03	2.29799	1.77838	0.302609	0.063734		623.01	0.943727	0.764273	0.493901	0.152993	0.013029
623.23	2.29781	1.77812	0.301961	0.063359		623.21	0.94263	0.763254	0.493048	0.15307	0.01331
623.43	2.29727	1.77784	0.300817	0.063596		623.41	0.941868	0.761826	0.492447	0.153045	0.013115
623.63	2.29681	1.77841	0.300867	0.063836		623.61	0.94074	0.760668	0.491538	0.152837	0.012972
623.83	2.29696	1.77856	0.300409	0.063304		623.81	0.939348	0.760109	0.49074	0.152686	0.012865
624.03	2.29648	1.77832	0.299621	0.062583		624.01	0.93803	0.759073	0.489763	0.152355	0.012402
624.23	2.29665	1.77825	0.299237	0.061398		624.21	0.936673	0.75803	0.489482	0.152076	0.01213
624.43	2.29657	1.77824	0.299269	0.060675		624.41	0.935387	0.757263	0.48855	0.151854	0.011675
624.63	2.29657	1.77846	0.298963	0.06066		624.61	0.934988	0.755425	0.487763	0.15176	0.011567
624.83	2.29606	1.77842	0.299379	0.060267		624.81	0.934092	0.754381	0.48724	0.151282	0.011245
625.03	2.29581	1.77866	0.299897	0.060033		625.01	0.933311	0.753748	0.486011	0.150973	0.011254
625.23	2.29541	1.77893	0.300713	0.059693		625.21	0.932922	0.753347	0.485096	0.151086	0.010832
625.43	2.29465	1.77914	0.300818	0.05963		625.41	0.931277	0.752508	0.484025	0.150545	0.01014
625.63	2.2946	1.77931	0.301573	0.059682		625.61	0.929463	0.751471	0.483662	0.151391	0.010634
625.83	2.29466	1.77961	0.302285	0.059682		625.81	0.92807	0.750243	0.483497	0.152274	0.01115
626.03	2.29544	1.77946	0.303073	0.059695		626.01	0.927116	0.749289	0.48317	0.152239	0.011645
626.23	2.29591	1.77925	0.301806	0.060171		626.21	0.925616	0.748757	0.482406	0.152043	0.011494
626.43	2.29613	1.7794	0.301836	0.060649		626.41	0.924428	0.747706	0.481871	0.151642	0.011106
626.63	2.29637	1.77874	0.301103	0.060692		626.61	0.923966	0.746404	0.481811	0.151537	0.011515
626.83	2.29641	1.77822	0.300769	0.060863		626.81	0.923399	0.744692	0.481655	0.15147	0.01131
627.03	2.29621	1.77764	0.300427	0.061213		627.01	0.922727	0.743718	0.481603	0.151331	0.011319
627.23	2.29594	1.77691	0.300269	0.061528		627.21	0.921178	0.742409	0.481632	0.150683	0.012226
627.43	2.29548	1.7768	0.29992	0.061915		627.41	0.920286	0.741433	0.481242	0.150785	0.012358
627.63	2.29495	1.77692	0.299878	0.061799		627.61	0.919731	0.740434	0.480996	0.150421	0.012334
627.83	2.29544	1.77644	0.299465	0.06134		627.81	0.918821	0.740039	0.480383	0.150086	0.012086
628.03	2.29553	1.77668	0.299176	0.061163		628.01	0.917093	0.739261	0.47972	0.150621	0.012031
628.23	2.29524	1.77748	0.298934	0.061077		628.21	0.916289	0.738797	0.480118	0.150438	0.012074
628.43	2.29482	1.77751	0.298626	0.061398		628.41	0.91533	0.737842	0.47901	0.150155	0.011909
628.63	2.29491	1.77729	0.298641	0.061578		628.61	0.914695	0.73694	0.477896	0.150195	0.012259
628.83	2.29484	1.77732	0.299073	0.062011		628.81	0.913496	0.7364	0.477145	0.150112	0.01202
629.03	2.29491	1.77857	0.299526	0.061712		629.01	0.912173	0.735959	0.47533	0.14975	0.011644
629.23	2.29513	1.77842	0.300319	0.061796		629.21	0.911305	0.73476	0.473633	0.150137	0.011693
629.43	2.29521	1.7786	0.300434	0.061543		629.41	0.909376	0.73391	0.472743	0.149927	0.012088
629.63	2.2957	1.77883	0.301147	0.061052		629.61	0.90793	0.733259	0.472029	0.150214	0.01285
629.83	2.29533	1.77846	0.300987	0.061007		629.81	0.907327	0.732415	0.470546	0.150181	0.012784
630.03	2.29523	1.77858	0.300804	0.061238		630.01	0.906005	0.732035	0.469496	0.149966	0.01252
630.23	2.29519	1.7787	0.300489	0.061858		630.21	0.905152	0.731665	0.468329	0.150504	0.012033
630.43	2.29486	1.77842	0.301008	0.061252		630.41	0.904949	0.730601	0.46776	0.151017	0.01209
630.63	2.29479	1.77795	0.300999	0.061241		630.61	0.904452	0.729894	0.466933	0.151111	0.011782
630.83	2.29444	1.77838	0.301398	0.061233		630.81	0.903907	0.728684	0.466605	0.150835	0.011018
631.03	2.29417	1.778	0.301658	0.061325		631.01	0.902499	0.72782	0.465835	0.150382	0.010614
631.23	2.29386	1.7774	0.302022	0.061241		631.21	0.901714	0.726694	0.46525	0.150174	0.01116
631.43	2.29335	1.77752	0.302411	0.060771		631.41	0.900815	0.725865	0.46382	0.150365	0.010326
631.63	2.29333	1.77811	0.302934	0.060429		631.61	0.900173	0.724722	0.463443	0.150356	0.010486
631.83	2.2941	1.77849	0.30269	0.060396		631.81	0.898553	0.724551	0.462987	0.149824	0.010517
632.03	2.29378	1.7788	0.302863	0.060177		632.01	0.896803	0.723571	0.462537	0.149238	0.01021
632.23	2.29408	1.77893	0.301989	0.059868		632.21	0.895932	0.723018	0.462721	0.147936	0.010366
632.43	2.29505	1.77925	0.301312	0.059828		632.41	0.894446	0.721779	0.461745	0.147231	0.010678
632.63	2.29557	1.77981	0.301708	0.059923		632.61	0.893501	0.720844	0.461017	0.147135	0.010713
632.83	2.29643	1.78043	0.301912	0.060075		632.81	0.891839	0.719537	0.460084	0.146832	0.010034
633.03	2.29703	1.78084	0.30201	0.060135		633.01	0.890004	0.718752	0.459031	0.145673	0.010295
633.23	2.29667	1.78051	0.301857	0.060774		633.21	0.889074	0.71692	0.458239	0.145784	0.010889
633.43	2.29601	1.78126	0.301705	0.060986		633.41	0.887303	0.715727	0.457976	0.145326	0.01183
633.63	2.29561	1.78147	0.301251	0.060917		633.61	0.885951	0.714612	0.457646	0.145541	0.011708
633.83	2.29472	1.78146	0.301091	0.061285		633.81	0.885595	0.713651	0.457234	0.146397	0.011866
634.03	2.29517	1.78128	0.301443	0.061653		634.01	0.885079	0.713076	0.457151	0.146502	0.01188
634.23	2.29475	1.78105	0.301369	0.061538		634.21	0.884643	0.712439	0.456421	0.146911	0.011607
634.43	2.29484	1.78036	0.300656	0.061594		634.41	0.883803	0.71134	0.455779	0.146197	0.011087
634.63	2.2943	1.77998	0.300526	0.061704		634.61	0.883195	0.710371	0.455236	0.145339	0.01049
634.83	2.29363	1.78012	0.300013	0.061619		634.81	0.882698	0.709005	0.455045	0.144815	0.009852
635.03	2.29334	1.77915	0.299671	0.062092		635.01	0.882042	0.708331	0.454246	0.145036	0.00925
635.23	2.29288	1.7784	0.298962	0.062133		635.21	0.881552	0.70711	0.453389	0.145175	0.008939
635.43	2.29189	1.77832	0.299656	0.061781		635.41	0.880517	0.706505	0.452162	0.144928	0.008776
635.63	2.29224	1.77848	0.29881	0.061541		635.61	0.879726	0.705913	0.452084	0.144941	0.009312
635.83	2.29201	1.77813	0.298169	0.061761		635.81	0.878807	0.705171	0.451924	0.143709	0.00943
636.03	2.29208	1.77763	0.298539	0.061685		636.01	0.878562	0.704789	0.451254	0.143813	0.009416
636.23	2.29293	1.77769	0.298239	0.061341		636.21	0.878085	0.704309	0.451139	0.143362	0.010103
636.43	2.29349	1.77799	0.298782	0.061243		636.41	0.877578	0.703529	0.45004	0.143298	0.009714
636.63	2.29374	1.77809	0.299779	0.060752		636.61	0.876675	0.702717	0.449614	0.143542	0.00956
636.83	2.29416	1.77838	0.300061	0.060871		636.81	0.87476	0.701948	0.448773	0.143173	0.009375
637.03	2.29424	1.7787	0.300073	0.06107		637.01	0.873667	0.701854	0.447854	0.143167	0.010013
637.23	2.29383	1.77912	0.299605	0.061385		637.21	0.872941	0.70107	0.447207	0.143843	0.010198
637.43	2.29412	1.78014	0.300641	0.061201		637.41	0.870967	0.700838	0.44679	0.143642	0.010572
637.63	2.29405	1.78001	0.301115	0.061305		637.61	0.869644	0.7009	0.446168	0.143703	0.010729
637.83	2.29402	1.77923	0.301775	0.061322		637.81	0.868807	0.70041	0.445725	0.143601	0.010894
638.03	2.29447	1.7783	0.302276	0.060946		638.01	0.867092	0.699565	0.44554	0.142756	0.010579
638.23	2.29399	1.77834	0.302166	0.060437		638.21	0.865305	0.698884	0.444454	0.143072	0.01051
638.43	2.29421	1.77801	0.302355	0.060711		638.41	0.864176	0.697984	0.444004	0.142414	0.010432
638.63	2.29363	1.77801	0.303037	0.060573		638.61	0.863704	0.697444	0.443863	0.142426	0.010935
638.83	2.29314	1.77833	0.30296	0.060952		638.81	0.862837	0.696249	0.442355	0.143047	0.010837
639.03	2.29244	1.77758	0.302835	0.060862		639.01	0.861787	0.695995	0.441651	0.143168	0.010397
639.23	2.29159	1.77736	0.302906	0.060756		639.21	0.861127	0.695123	0.440461	0.14294	0.01019
639.43	2.29125	1.7773	0.304053	0.060721		639.41	0.860971	0.693985	0.43898	0.143098	0.010387
[truncated: 5,502 more rows]

## Sheet: Fig. 1e
3x1 neutralization of HPIV3					3x1 neutralization of HPIV1					Palivizumab neutralization of HPIV3
Dilution (ng/mL)	Percent of maximum plaques				Dilution (ng/mL)	Percent of maximum plaques				Dilution (ng/mL)	Percent of maximum plaques
125000	0	0	0		125000	0.333333	0.833333	0.714286		125000	98	94	102
31250	0	0	0		31250	0.333333	0	0.714286		31250	84	99	90
7812.5	0	0	0		7812.5	0	3.33333	2.14286		7812.5	88	93	99
1953.12	1.05263	0.609756	0.510204		1953.12	6.66667	7.5	2.85714		1953.12	102	88	88
488.281	18.9474	20.7317	23.4694		488.281	38	30.8333	32.8571		488.281	92	105	89
122.07	56.8421	70.7317	78.5714		122.07	85.3333	89.1667	77.8571		122.07	85.3333	89.1667	93
30.5176	96.8421	80.4878	90.3061		30.5176	96	89.1667	72.1429		30.5176	96	89.1667	100
7.62939	102.105	90.8537	100		7.62939	88.6667	93.3333	69.2857		7.62939	88.6667	93.3333	110
1.90735	98.9474	92.0732	84.6939		1.90735	86.6667	95.8333	77.8571		1.90735	86.6667	95.8333	99
0.476837	98.4211	84.7561	93.3673		0.476837	97.6667	86.6667	100		0.476837	97.6667	86.6667	100
0.119209	96.8421	99.3902	101.02		0.119209	99.3333	107.5	85.7143		0.119209	99.3333	107.5	85.7143
0.0298023	96.3158	101.22	111.224		0.0298023	114	111.667	118.571		0.0298023	114	111.667	118.571

## Sheet: Fig. 2a
Percent competition
	PI3-E12	PI3-C9	PIA174	PI3-A3	PI3-B5	PI3-A10	PI3-A12	3x1		Competition
PI3-E12	111.835	113	111	109	111	52	12	17			80-100%
PI3-C9		94	110.199	82	86	45	19	22			40-80%
PIA174			106	105	108	102	24	27			0-40%
PI3-A3				104	106	101	28	26
PI3-B5					102	105	35	28
PI3-A10						92	48	52
PI3-A12							95	97
3x1								92
Numbers are max BLI value in the first association
	PI3-01	PIA174	PI3-02	A10	A12	A3	B5	3x1
PI3-01	1.05245
PIA174	1.03557	1.13319
PI3-02	1.04657	1.1411	0.969857
A10	1.11961	1.13365	1.04996	2.54733
A12	1.03494	1.12402	0.9594	2.54468	2.36534
A3	1.08925	1.2179	1.03803	2.68837	2.55539	1.24494
B5	1.15712	1.16679	0.991705	2.58958	2.45376	1.18406	1.06336
3x1	1.06476	1.1719	1.00434	2.62349	2.49071	1.22018	1.08507	2.53638
Numbers are max BLI value in the second association
	PI3-01	PIA174	PI3-02	A10	A12	A3	B5	3x1
PI3-01	-0.124559
PIA174	-0.124736	-0.0644727
PI3-02	-0.129942	-0.0989133	0.0568492
A10	1.23255	-0.0466951	1.4064	0.192304
A12	2.07629	1.78972	1.91727	1.24072	0.106692
A3	-0.10668	-0.0597122	0.227214	-0.00865338	0.900902	-0.0456007
B5	-0.118767	-0.0837953	0.14606	-0.0544543	0.686254	-0.0666914	-0.0218956
3x1	2.10196	1.84369	1.97916	1.22769	0.0884948	1.8795	1.81883	0.194908

## Sheet: Fig. 3d
PRNT60 (ng/mL)
	RSV-A			RSV-B			HMPV
Pali.	1504.5	1320	1950	2283	2449	2117
MPE8	150	290	420	150	220	250	315	1538	650
MxR	361.5	201	238.5	179	191	167	160.5	147	136.5
D25	112.85	128.551	81.4115

## Sheet: Fig. 5b
mg/kg	3x1 (µg/mL)				MxR (µg/mL)
5	5.13256	7.61327	8.66535	7.30028	9.00272	6.65761	9.66299	9.66806
2.5	2.70398	2.12579	4.9704	2.65544	6.01266	4.9927	5.66636	6.63465
1.25	1.27881	2.40127	2.29341	1.66956	5.52057	4.60072	4.84652	3.91991

## Sheet: Fig. 5c
3x1 (mg/kg)	HPIV3 titer (pfu/g) in lungs					HPIV3 titer (pfu/g) in nasal turbinates
5	0	0	0	0	0	1172342	184186	124752	98321	655018
2.5	2151	1238	0	509	1440	571288	618802	538846	536313	443853
1.25	33068	22565	3320	8375	1024	1677736	112653	119125	127992	163240
0	436716	66022	48895	267140		1459273	737024	1796992	721941	286465

## Sheet: Fig. 5d
Palivizumab (mg/kg)	RSV titer (pfu/g) in lungs					RSV titer (pfu/g) in nasal turbinates
5	766	0	8470	443	2693	237670	226800	360761	11852	191457
2.5	404	8000	523	3827	1364	340157	61987	107163	141237	94945
1.25	4830	7889	3991	4259	343	312381	35245	452174	215311	122264
0.01	33754	47213	49442	52924		617855	236800	575115	485868	280976
MxR (mg/kg)	RSV titer (pfu/g) in lungs					RSV titer (pfu/g) in nasal turbinates
5	0	0	0	0	0	5414	2599	5044	0
2.5	2	1251	593	1288	933	22551	7183	9038	11053	10125
1.25	2507	464	912	992	5501	23309	36923	69398	24202	42857
0.01	41445	35266	11324		78151	31823	201032	109194	217059	213573

## Sheet: Fig. 5f
	HPIV1 titer (pfu/g) in lungs								HPIV1 titer (pfu/g) in nasal turbinates
PBS	130	132	382	392	909	945	732	130	23662	32985	76727	41332	74019	42985	37267	95094
3x1	0	0	0	0	0	0	0	8	13768	3491	4417	15131	28966	25287	14586	5567

## Sheet: Fig. 5g
	HMPV titer (pfu/g) in lungs										HMPV titer (pfu/g) in nasal turbinates
PBS	735	262	258	8399	33	32	244				292225	68501	102731	5818	158824	65455	61522	104727	58464	30126
MxR	32	0	0	25	0	0	0	0	0	0	16651.2	23824	64337	32636	134625	15059	14334	11553	12798	10177

[truncated: 16 more sheets: Fig. 6a, Fig. 6b, Fig. 6d, Fig. 6e, Fig. 6f, Fig. S8a, Fig. S8b, Fig. S8c, Fig. S8d, Fig. 8e, Fig. 8f, Fig. 8g, Fig. 8h, Fig. S9a, Fig. S9b, Fig. 9c]
